# Supplementary material for: Molecularly distinct striatonigral neuron subtypes differentially regulate locomotion
Source: Nat Commun. 2025 Mar 19;16:2710. doi: 10.1038/s41467-025-58007-x (PMC11923167; doi:10.1038/s41467-025-58007-x)
Supplement: Supplementary file 4 — Source data [file 41467_2025_58007_MOESM4_ESM.xlsx]

## Sheet: Fig1a,b
Figure 1a						Figure 1b
Gene name	log2FoldChange	padj					Kremen1
Pbsn	-0.0528852	1				Patch	6995	5532	7521	10688
Itgb2l	0.0590956	1				Matrix	2669	3127	2960	3086	2759
Fgf23	0.116549	1
Slfn4	0.0361732	1
Th	0.0949717	1
Ins2	0.132521	1					Oprm1
Tspan32	0.120328	1				Patch	3228	3836	4731	2259
Clec2g	0.0897855	1				Matrix	1650	1464	2122	1874	2289
Glra1	-0.496491	1
Wap	-0.04813	1
Tmprss2	0.125762	1
Gcg	0.0590593	1					Pdyn
1-Sep	-0.127941	1				Patch	14606	20281	15045	9734
Gpa33	-0.0041433	1				Matrix	10595	13459	12136	16017	11191
Vmn2r88	-0.0044937	1
Grm6	0.0169682	1
Haao	-0.0711979	1
Btn1a1	-0.126631	1					Nr4a1
Cryba1	0.190463	1				Patch	7023	8241	11937	3672
Dnmt3l	-0.0432741	1				Matrix	7377	11300	6718	7606	2518
Aire	-0.0458386	1
Sult5a1	0.196884	1
Fasl	-0.224271	1
Il4	-0.114548	1					Sepw1
Dbh	-0.0750524	1				Patch	13638	16891	11289	11775
Vpreb3	-0.0071358	1				Matrix	10351	12195	11040	10941	10265
Ccl3	-0.136666	1
S100a5	0.0252678	1
Scn4a	-0.480501	1
C1ql4	-0.0320848	1					Tshz1
Slc13a2	0.0408091	1				Patch	8570	10377	11483	7062
Timp1	-0.0124626	1				Matrix	6081	5743	5705	6691	5078
Oas1h	0.0837977	1
Acp5	-0.307176	1
Rhbg	0.116743	1
Tbx21	-0.0872179	1
Sost	0.0142958	1
Irx2	-0.0197608	1
Dlx3	-0.0604877	1
Tnk1	-0.19475	1
Acap1	0.00902236	1
Tcea3	0.107462	1
Hoxc13	-0.0547947	1
Tat	0.140335	1
Dsg4	0.0385073	1
Cpa3	0.0726104	1
Cd3g	0.166384	1
Ccne1	-0.0856853	1
Napsa	-0.0798425	1
Ppm1j	-0.15654	1
Bmp8b	0.479257	1
Pon1	-0.0004037	1
Pspn	0.0257407	1
Gnmt	0.0654476	1
Pdxk-ps	-0.0475281	1
Ppp1r17	0.14044	1
Apoc2	-0.0024239	1
Elf3	0.0152223	1
Cd79a	0.0831114	1
Cyp4f18	0.0579928	1
Cyp17a1	0.0226998	1
Gstm3	0.0221478	1
Pax2	-0.0328035	1
Il12b	0.0268034	1
Gpx5	0.0406	1
Il11	-0.388828	1
Psg17	0.0970344	1
Psg19	-0.059348	1
Ctse	-0.0511668	1
Nkg7	-0.0439487	1
Pcp2	-0.104934	1
Cd244	-0.0119762	1
Ccl24	-0.32793	1
Tmed11	0.0300634	1
Pou1f1	-0.0642416	1
Mapk13	0.190611	1
Pax3	-0.0927432	1
Nmrk2	-0.0754976	1
Zp3	0.149805	1
Fxyd4	0.00023792	1
Shbg	0.0406	1
Corin	-0.16752	1
G6pc2	-0.0508927	1
Fgfr4	-0.0958305	1
Fcer1a	0.0468488	1
Il5ra	0.16469	1
Il27ra	-0.392709	1
Myl10	0.0408091	1
Fcer2a	0.143519	1
Cabp5	-0.0295222	1
Sh2d1a	-0.0706334	1
Agrp	-0.0263064	1
Cd247	-0.0796773	1
Mmp8	0.0194262	1
Tnfsf14	0.0339064	1
Gata6	-0.0347509	1
Trpv1	0.142136	1
Dnase1	0.0524742	1
Tyrp1	0.0882362	1
Calcoco2	0.733941	1
Upk3bl	0.34488	1
Prss16	0.256293	1
5430419D17Rik	0.542798	1
Clcnkb	-0.116778	1
Hspb7	-0.141412	1
Atp6v1b1	-0.0328035	1
Zbtb32	0.0220544	1
Upk1a	-0.0447135	1
Susd2	-0.175388	1
Mpl	-0.140889	1
A530013C23Rik	-0.0999773	1
Prkag3	-0.0955569	1
Cryba2	0.086442	1
Tcf23	0.0942061	1
Krt23	0.0338254	1
Atp1a4	-0.106949	1
Ceacam9	-0.306812	1
2310003L06Rik	-0.0781225	1
Mc5r	-0.228253	1
Twist2	0.0921645	1
Tcap	0.405776	1
Cabs1	-0.0087983	1
Phox2a	-0.0508927	1
Spib	0.157454	1
Fut1	0.00367614	1
Rnf151	0.180678	1
Htr3b	0.440222	1
Rab25	0.0394174	1
Tppp2	0.00969327	1
Clec3a	0.0293143	1
Slc1a7	-0.0050169	1
Gstt4	0.0165018	1
Gnat2	0.145428	1
2610028H24Rik	0.0579924	1
Spatc1l	-0.0508363	1
Ccl8	-0.19492	1
2310007L24Rik	0.156304	1
Tmem8c	-0.0552141	1
Trpm5	0.13039	1
Ascl2	0.00931747	1
Mpo	0.0597999	1
Myod1	0.0190336	1
Otog	-0.0111639	1
Taf7l	-0.100148	1
Pla2g12b	0.0406	1
Mcu	-0.130774	1
Oit3	0.176664	1
Wnt3a	-0.0065557	1
Nxf2	-0.249805	1
Optc	-0.17385	1
Spaca7	0.0325145	1
Apol7a	0.0269368	1
Phlda2	-0.0514919	1
Asz1	0.00305604	1
1700006E09Rik	-0.0605089	1
Mcoln2	-0.0722171	1
Slc5a1	-0.0117833	1
1700049J03Rik	-0.0405153	1
Panx3	-0.0050329	1
Exoc3l2	0.0664181	1
Cpb1	0.305251	1
Slc25a41	-0.0438731	1
Pinlyp	0.0989161	1
4930579F01Rik	-0.0547947	1
Wnt8a	0.0126818	1
Ehf	0.0573715	1
Nanog	0.173251	1
Acpt	-0.0069024	1
Podnl1	0.0860636	1
2200002J24Rik	0.0252678	1
Tmem190	0.0472592	1
4933405L10Rik	-0.0449372	1
Fer1l4	0.0249479	1
4931406B18Rik	0.108706	1
Igf2bp1	0.00078157	1
B4galnt2	0.0403916	1
Card14	-0.003656	1
4833413E03Rik	-0.0677016	1
Aldh1a2	-0.841971	1
1810065E05Rik	-0.0520024	1
Thap8	0.0152152	1
Pax5	0.0234672	1
Zfp385c	-0.0797501	1
Blk	-0.0324772	1
Clec4f	-0.0288334	1
Klra17	-0.0430872	1
Chrne	0.172669	1
Hoxa2	0.0261235	1
Adam28	0.10813	1
Oc90	-0.063846	1
Clic3	0.123144	1
Nipsnap3a	0.0252678	1
Slamf6	-0.260661	1
Slamf1	-0.218604	1
Mov10l1	0.0962139	1
Tmem27	0.0956746	1
Gzmb	0.0466792	1
Gzmn	0.0341112	1
2310057J18Rik	0.0252678	1
Itga2	0.28642	1
Nkx2-5	-0.0334283	1
Gata3	-0.0521128	1
Nlrp5	-0.0045967	1
Abo	0.0492522	1
Cd5l	0.0828811	1
Amdhd1	0.136129	1
1700016C15Rik	0.0635326	1
Tubb1	0.181556	1
H2-M2	-0.0543091	1
Atp1b4	0.0252678	1
Wt1	0.247314	1
Pdcd1lg2	0.0605141	1
Il19	0.00074037	1
Il10	0.0404255	1
Nlrp14	-0.0071309	1
Bik	0.025894	1
Scube1	-0.213013	1
Pom121l2	0.0406205	1
Rbpjl	0.226729	1
Gast	0.126954	1
Zpbp2	-0.0123918	1
Gsdma	0.0211004	1
Gsdma2	-0.0328035	1
Tnnc2	-0.0355283	1
Cd300lg	-0.0160185	1
Spint4	-0.0167896	1
Pyy	0.0447948	1
Ppy	0.0451184	1
Krt27	0.0172529	1
Tns4	0.444441	1
Hnf4g	-0.0443438	1
Trp53tg5	-0.0263633	1
Wfdc2	0.0168159	1
Spata25	0.290473	1
Eya2	-0.130037	1
Hnf4a	-0.0508927	1
Prl8a2	-0.0125875	1
Slc13a3	-0.174708	1
1700125H20Rik	-0.320178	1
Wnt9b	-0.221839	1
Cldn7	-0.0331082	1
Glra4	0.128297	1
Mmp20	0.0256524	1
Fam115e	-0.058781	1
Lhx1	0.0569625	1
Cpsf4l	-0.090772	1
Slc35g3	0.0513345	1
Fndc8	-0.0065153	1
Otop3	0.0484897	1
Pnpla5	-0.0520024	1
Mb	0.624508	1
Alox12e	0.0298017	1
Alox15	-0.170499	1
Ccl4	-0.102888	1
Aldh3a1	0.106113	1
Lhx9	0.0514818	1
Dpep1	0.0271708	1
Hsd17b1	-0.0213101	1
Psmc3ip	-0.0301763	1
Sec14l4	0.822784	1
Cd70	0.0308094	1
Gle1	-0.0859798	1
Iyd	0.114707	1
Trdn	-0.0490754	1
Zc2hc1b	0.022868	1
Slc22a16	-0.0430872	1
Amd-ps4	0.175392	1
Gje1	-0.032421	1
Pkib	-0.190182	1
Ros1	0.0469906	1
Gprc6a	-0.0569681	1
Sim1	0.0883416	1
Kera	-0.0392409	1
Epyc	-0.0834443	1
Arg1	-0.0629983	1
Vnn3	-0.0828833	1
Hal	0.0201003	1
Usp44	0.223491	1
Pah	-0.01079	1
Igf1	-0.224884	1
Slc5a8	-0.160684	1
Tacr2	-0.0140547	1
Gabrp	-0.153207	1
1700058G18Rik	-0.0846924	1
Best3	-0.0280443	1
Rab36	0.111121	1
9530003J23Rik	-0.0654142	1
Glipr1l1	0.240618	1
Glipr1l2	-0.0328035	1
Slc5a4a	-0.0275035	1
Slc36a2	-0.223533	1
1700008A04Rik	-0.0328035	1
Il9r	0.00949655	1
Hbq1a	0.123818	1
4930524B15Rik	-0.118213	1
Madcam1	-0.0520024	1
4930404A10Rik	0.038613	1
Fabp6	0.0192587	1
Hormad2	0.161877	1
Gabra6	0.115692	1
Igfbp1	-0.0224627	1
Aebp1	0.0195336	1
Ankrd36	-0.0328035	1
Btnl10	-0.0334283	1
Lrrc72	0.0381397	1
Agr2	0.211801	1
Matn3	0.0895518	1
Pum2	-0.0246304	1
Slc7a15	-0.0056401	1
Nt5c1b	-0.080591	1
Dcdc2c	-0.283721	1
Ccl11	-0.327557	1
Hnf1b	-0.171288	1
Efcab3	0.293436	1
Ccl1	-0.0552042	1
5530401A14Rik	0.670639	1
Tcam1	0.0338496	1
Gh	0.00929778	1
Galr2	0.0851326	1
Aanat	-0.0972778	1
Vmo1	-0.0078721	1
Slc6a4	-0.0315961	1
Tmigd1	-0.0813133	1
Spata20	0.19474	1
Cdc34-ps	-0.516844	1
Dlx4	0.0245433	1
Tac4	-0.134721	1
Hoxb9	-0.0334283	1
A230052G05Rik	-0.454856	1
Krt19	-0.106744	1
Krt24	-0.0254573	1
Gfap	-0.271502	1
1700023F06Rik	-0.0357498	1
Lyzl6	-0.133348	1
Esr2	0.109165	1
Tex21	0.0827551	1
Bdkrb2	-0.101842	1
Tomm20l	0.0709246	1
Ccdc175	0.0583611	1
Lrrc9	-0.323637	1
Six6	-0.05619	1
4930408O17Rik	0.0721765	1
Slc10a1	0.0208764	1
Gm9745	0.0436189	1
D830046C22Rik	-0.021282	1
Akr1c12	-0.0582982	1
Tubal3	-0.0060919	1
Gpr132	0.00678218	1
Slc17a1	0.0339525	1
Slc17a4	-0.0328035	1
Prl	-0.0587181	1
Tfap2a	0.0477203	1
Nxnl2	-0.0474136	1
Serpinb9b	0.0835778	1
Serpinb9c	0.0982586	1
4933417A18Rik	0.0258653	1
Eci3	-0.114407	1
Fbp2	-0.25201	1
Msx2	-0.128507	1
Slc34a1	-0.0269579	1
Cxcl14	-0.681756	1
Slc25a48	-0.0710659	1
Lect2	-0.0511927	1
1700067P10Rik	-0.0511927	1
Slc28a3	0.0458509	1
5430425J12Rik	-0.014259	1
Ccdc127	-0.14243	1
Spata9	-0.0755666	1
8030423J24Rik	0.188148	1
Slc6a18	-0.0300845	1
Ckmt2	0.125472	1
Mrps36-ps1	0.00129972	1
F2rl2	0.356578	1
F2rl1	-0.0503968	1
Otp	-0.0383351	1
4933425L06Rik	-0.114576	1
Gm5457	-0.0417365	1
Oit1	0.0275413	1
Dydc1	0.392997	1
Opn4	0.0976644	1
Rgr	-0.166622	1
1700011H14Rik	0.00841335	1
Rnase10	-0.0113389	1
4933413J09Rik	-0.015023	1
Gpr65	-0.0026081	1
Itih4	0.0248623	1
Gm5803	-0.052451	1
Tdh	0.0478785	1
Prss52	-0.0339858	1
Lrrc63	0.0371033	1
Cpb2	-0.0511858	1
Tnfsf11	0.0254749	1
Adam2	-0.0144579	1
Chrna2	-0.0112715	1
Adam7	0.0433082	1
Adamdec1	-0.0678575	1
Gm21685	-0.364975	1
Pebp4	0.0543643	1
4930449E01Rik	0.0281857	1
Irg1	0.0756838	1
Mroh2b	0.0393635	1
C6	-0.0528852	1
Gm5546	0.00078993	1
Dhrs2	-0.0060958	1
Tgm1	0.300174	1
Cma1	0.0558002	1
Slc45a2	-0.150745	1
Skor1	0.0205771	1
Ttc23l	-0.0514182	1
Slc30a8	0.0526539	1
Osr2	-0.0339858	1
Slc22a22	0.0397108	1
Smc1b	0.320335	1
Upk3a	-0.0772898	1
Cyp2d26	-0.212311	1
Endou	-0.272279	1
Gtsf1	0.14117	1
Glycam1	0.0402328	1
Ciita	-0.293698	1
4930562C15Rik	0.156387	1
Mefv	0.121563	1
12-Sep	-0.0334283	1
Ly6c2	0.313992	1
Ly6i	-0.0820113	1
Cyp11b2	-0.0044682	1
Gm9747	0.0264276	1
Lypd2	-0.140204	1
Slurp1	-0.0436244	1
Psca	0.0267944	1
Mroh4	0.0360636	1
Retnlb	0.0404255	1
Retnlg	-0.0513465	1
Morc1	-0.0011563	1
Pvrl3	0.13871	1
Cd96	0.0210542	1
Pla2g10	-0.0339858	1
Gpr128	-0.0339858	1
Nr1i2	0.127076	1
Cyp2ab1	-0.0775031	1
Hgd	-0.304232	1
Muc13	-0.0183975	1
Ropn1	0.120499	1
Tmprss15	-0.0021172	1
Fetub	-0.0547947	1
Hrg	0.0050542	1
Adipoq	-0.0248178	1
1700093J21Rik	-0.0627205	1
Fam3b	-0.0429077	1
Ripply3	-0.0654347	1
Krt75	-0.932602	1
4930415O20Rik	-0.0498557	1
Wnt1	-0.0688998	1
Dhh	-0.0995833	1
Aqp2	0.0264055	1
Krt7	0.067359	1
Soat2	-0.0165463	1
Rgn	-0.18384	1
Cxcl13	0.357753	1
Gm7257	0.0252678	1
Gm853	0.10129	1
Gzma	0.0660706	1
Psg29	0.171636	1
Cpn2	-0.0041433	1
Lcn9	0.0582561	1
Epb4.2	0.0141566	1
Guca2a	-0.0224973	1
Sva	0.0436189	1
Gcm1	-0.363097	1
Gnb3	0.225761	1
Tulp2	0.0759493	1
Iqcf3	0.00776853	1
Hes7	-0.0527806	1
Nox3	0.0519192	1
Slc22a1	0.352013	1
Zscan10	0.0905842	1
Mmp25	0.154608	1
Cldn6	0.0258653	1
Mep1a	-0.0895779	1
Rhag	0.0705901	1
Prph2	0.0219096	1
Guca1a	-0.0127839	1
Treml1	0.233393	1
Nfya	-0.0762099	1
Tspo2	-0.278945	1
Tff3	0.0252678	1
Tmprss3	-0.11998	1
Cryaa	0.111641	1
Prss30	0.325766	1
Sbp	0.0339064	1
Six2	-0.183754	1
Meiob	-0.0514919	1
Tpsab1	0.0429681	1
Pdia2	-0.0370426	1
Rpl36-ps2	0.0441163	1
Acsbg2	0.462841	1
1700061G19Rik	0.246957	1
Spdef	0.0521608	1
Armc12	-0.0563517	1
Lyzl1	-0.0328035	1
Abcg8	-0.0447537	1
Adad2	0.0174509	1
Cyp4f41-ps	0.0351778	1
Ccdc178	0.215016	1
Mep1b	-0.306745	1
Btnl2	-0.0194242	1
Mzb1	-0.0538802	1
Slc23a1	0.252846	1
Cyp21a1	-0.0865348	1
Gfra3	-0.368648	1
Tslp	-0.0878467	1
Tnf	-0.139582	1
Lta	-0.0913786	1
Pou5f1	-0.0301182	1
Psors1c2	-0.0112398	1
Gm8615	0.0475888	1
4833403I15Rik	0.173758	1
Slc4a9	-0.0603561	1
Pou4f3	-0.0975257	1
Ftmt	-0.0520024	1
Dynap	-0.0334283	1
Rax	-0.0927417	1
Cplx4	0.00601108	1
1700034E13Rik	0.0342366	1
4930546C10Rik	-0.0158295	1
Pde6a	-0.0170225	1
Il17b	0.00931378	1
Slc22a6	-0.568073	1
Cd5	-0.183094	1
Ms4a1	0.0267475	1
Ms4a4c	0.0277222	1
Ms4a4d	0.0848484	1
Ms4a2	0.0251643	1
Ms4a3	0.0829383	1
Gif	0.0258653	1
Keg1	0.0409029	1
Ms4a8a	0.0500345	1
Pga5	0.0198902	1
Tmc1	-0.0267531	1
Gm16437	0.00421015	1
Lipf	0.0258653	1
Lipn	-0.0037172	1
Ankrd22	0.0623534	1
Gpha2	0.0498436	1
1700123I01Rik	0.0918602	1
Ankrd1	-0.0513984	1
Mlana	0.0760324	1
Cabp4	0.0601932	1
Cabp2	0.0811318	1
Mbl2	-0.188185	1
Dkk1	0.0429681	1
Lao1	-0.105833	1
Gal	-0.226422	1
Ctsw	0.0915075	1
Fosl1	0.00918581	1
Ovol1	0.00234185	1
Kcnk7	0.132041	1
Fam89b	-0.0319331	1
Hrasls5	-0.0662693	1
Tectb	0.211225	1
Pde6c	0.219484	1
Cyp2c55	-0.104616	1
Cyp2c40	0.0252678	1
Dntt	0.0493445	1
Nr0b1	-0.0587824	1
Habp2	0.0652359	1
Vwa2	-0.0797336	1
Ccdc172	0.0892922	1
Pnliprp2	0.0420604	1
Bnc1	-0.0599918	1
Gcgr	0.0330887	1
Ppp1r27	-0.0328035	1
Cd7	0.0684671	1
Loxl4	0.0209429	1
Abcc2	0.0766682	1
Bloc1s2-ps	0.33889	1
Pitx3	0.00907566	1
Dnase1l3	-0.0615187	1
Car5a	-0.0103496	1
Padi3	0.00785811	1
Padi1	-0.143753	1
Padi4	0.0658016	1
Gpr143	-0.131298	1
Mettl7b	-0.0678683	1
Mip	-0.0547947	1
Hsd17b6	0.0256524	1
Crisp1	0.251812	1
Gm9752	0.0756371	1
Cd163l1	-0.0092302	1
Prap1	0.0468488	1
Msx3	-0.209864	1
Odf3	-0.0643933	1
Ifitm5	0.0460692	1
Drd4	0.0741203	1
Cdhr5	0.0449138	1
1600016N20Rik	0.284006	1
Muc2	-0.331413	1
2010106E10Rik	-0.0784935	1
Slc15a1	0.220398	1
6030468B19Rik	0.1336	1
Gm7628	0.0636341	1
Tmem89	0.00209884	1
Myo3a	0.0282704	1
Slc28a1	-0.0994802	1
A930017K11Rik	-0.189979	1
Il6	0.0315762	1
4930412O13Rik	0.0433731	1
Ccdc7	-0.0530976	1
Gm5045	-0.261609	1
Tfap2b	-0.260564	1
Gm4956	0.0256524	1
Crygf	0.0408091	1
Akr1cl	-0.0682451	1
4933402D24Rik	0.170663	1
Boll	0.218759	1
Icos	0.08867	1
Ctla4	0.116945	1
Il18rap	-0.106013	1
Il18r1	0.132797	1
Lyg1	0.0166491	1
Cnga3	-0.0587081	1
Vwa3b	0.692102	1
Cfc1	0.0422177	1
Tm4sf20	-0.0556173	1
Ccl20	0.070849	1
Tnp1	0.0406	1
Htr2b	-0.131942	1
Nmur1	-0.0532096	1
Chrnd	0.0460692	1
Chrng	0.0258653	1
Agxt	0.0485086	1
Pdcd1	-0.156121	1
Spp2	-0.0590698	1
Rab17	-0.0237118	1
Klhl30	-0.181458	1
Serpinb11	-0.0357119	1
Slco6c1	0.242839	1
Slco6d1	0.0335332	1
Acmsd	-0.0022618	1
Rgs18	-0.106624	1
F13b	0.0606202	1
Marco	0.0409029	1
Nr5a2	0.0642553	1
C4bp	0.0692399	1
Pkp1	-0.134618	1
Fcamr	0.0414905	1
Avpr1b	0.126413	1
Myog	-0.0230294	1
Lhx4	-0.0067339	1
Lamc2	-0.271171	1
Capn2	-0.271724	1
Wdr64	-0.11614	1
Ifi202b	0.11474	1
Mnda	-0.123702	1
Fmo9	-0.0514919	1
Tbx19	-0.0771108	1
Xcl1	0.0258653	1
Dpt	0.114727	1
Sell	0.118165	1
Sele	-0.206084	1
Tex35	0.0563929	1
Nphs2	-0.18981	1
Olah	0.237076	1
Lmx1a	0.239012	1
Fmo3	-0.0328035	1
Fmo4	0.177566	1
Myoc	-0.46072	1
Serpinc1	-0.119218	1
Tnn	0.182039	1
4930562F07Rik	0.138056	1
4921504E06Rik	0.122544	1
Ptf1a	0.112022	1
Nr5a1	0.117321	1
Il2ra	-0.314722	1
Barhl1	0.0343602	1
Cel	-0.133048	1
Lcn2	0.0978971	1
Galnt5	0.266696	1
Kynu	0.0649744	1
Lhx3	-0.0591434	1
4921530D09Rik	-0.0180034	1
Lcn12	0.0687983	1
Lrrc26	-0.0810519	1
Tmem210	-0.0194335	1
Fam166a	0.0339854	1
Pax8	0.0454499	1
Il1rn	0.0461949	1
Il1f5	-0.0429077	1
Dapl1	-0.357658	1
Xirp2	0.153908	1
Abcb11	-0.0830592	1
Dhrs9	-0.40117	1
Prg2	0.00640872	1
Smtnl1	-0.0191457	1
Hoxd8	-0.0484696	1
4921507L20Rik	-0.0599918	1
Slc12a1	0.0643267	1
Fam227b	0.64009	1
Slc28a2	-0.0232649	1
Duoxa1	-0.238673	1
Duoxa2	-0.10195	1
Creb3l1	0.100355	1
Patl2	-0.392096	1
Ell3	-0.0066079	1
F2	-0.0028812	1
Oxt	-0.0687498	1
Ppp1r14d	-0.152062	1
Prnd	-0.0278583	1
4921508D12Rik	0.00058764	1
Fermt1	0.0946614	1
Usp50	0.369472	1
Acoxl	0.0144699	1
Il1b	-0.248429	1
Tgm6	0.158424	1
1700020A23Rik	0.0401056	1
Otor	0.115458	1
Scp2d1	0.0586671	1
Cst12	0.0256193	1
9230104L09Rik	0.129027	1
Defb22	0.0944622	1
Mylk2	-0.0328035	1
Bpifb2	-0.0269665	1
Bpifa3	-0.0479033	1
Bpifa1	0.0444926	1
Bpifa5	0.0404255	1
Bpifb1	0.149973	1
Fam209	-0.181831	1
Pck1	0.0122513	1
Zbp1	-0.356857	1
Ankrd60	0.0335332	1
Fabp9	0.0252678	1
Fabp12	0.00670112	1
Chmp4c	-0.0142008	1
Sall4	-0.0959929	1
Car13	-0.107566	1
Car1	0.481901	1
a	0.059116	1
Dnajc5b	0.0496137	1
Ghrh	0.450396	1
Ocstamp	-0.0227487	1
Gm8325	0.0291286	1
Lrriq4	0.0404255	1
1810062G17Rik	0.26399	1
Il21	0.276196	1
Adad1	0.122586	1
Il2	-1.75e-05	1
Sucnr1	-0.0620795	1
Sohlh2	0.0138763	1
Tm4sf4	-0.0063225	1
Mme	-0.820375	1
Shox2	0.0283598	1
Tshb	-0.0240272	1
Hsd3b6	0.0409029	1
Hsd3b1	0.0262292	1
Reg4	0.0310495	1
Slc25a54	0.0252678	1
BC051070	0.0602561	1
Tchhl1	0.0153587	1
Crct1	0.00404528	1
Sprr2j-ps	-0.0328035	1
Npr1	-0.335899	1
Neurog2	-0.129113	1
Fga	0.292853	1
Asic5	0.0359241	1
Sh2d2a	-0.0411779	1
Hormad1	0.00871619	1
Myoz2	0.312994	1
Oaz3	0.0794354	1
Them5	-0.0715563	1
1810013D15Rik	-0.284381	1
Dnase2b	0.00925503	1
Cdh17	0.0188358	1
Atp6v0d2	0.0526765	1
Cyp7a1	0.0252678	1
1700025O08Rik	0.0252678	1
Clca3	0.0408285	1
Clca2	0.0443442	1
Gbp2b	0.0697685	1
Cga	-0.0738768	1
Hemgn	0.0338019	1
Ambp	0.0962422	1
Kif12	0.0432739	1
Tnfsf8	0.0061691	1
Slc46a2	-0.0328035	1
2310002L09Rik	0.0624758	1
Spink4	-0.0491409	1
Aqp7	-0.0187639	1
Aqp3	0.00643676	1
1700022I11Rik	-0.080388	1
Sit1	-0.0432184	1
Fam154a	0.198086	1
2610528J11Rik	0.045793	1
Slc5a9	-0.134438	1
Cyp2j13	0.109546	1
Edn2	-0.0957506	1
Tfap2c	0.252635	1
Tspan1	0.0602118	1
Dmbx1	0.0268338	1
Cyp4b1	0.0706838	1
Cyp4a14	-0.0508927	1
Pdzk1ip1	-0.380391	1
Pax7	0.0163562	1
Pla2g2f	0.102314	1
Gnat3	0.0340102	1
Spocd1	-0.370095	1
CK137956	-0.177366	1
Rhd	0.0152085	1
Trim63	-0.49406	1
Slc30a2	-0.0186338	1
Cnksr1	-0.128373	1
Map3k6	-0.110428	1
Hes2	-0.0528852	1
Espn	0.186184	1
Hes3	-0.137636	1
Car6	0.171282	1
Rbp7	0.139505	1
Arhgef16	-0.001285	1
4930584F24Rik	-0.0514919	1
Ttll10	0.303793	1
4930435H24Rik	0.0252678	1
4930548H24Rik	-0.0840167	1
Yipf7	0.139582	1
Slc34a2	-0.0776983	1
Cckar	0.0360737	1
Klb	0.403741	1
Chrna9	0.0255242	1
Pdcl2	-0.0339858	1
Nmu	0.0952073	1
Stap1	0.0343677	1
Ugt2b34	-0.0555211	1
Sult1b1	-0.0514919	1
Sult1d1	0.0342932	1
Gfi1	0.0412398	1
Ambn	-0.0508927	1
Ibsp	0.0732874	1
1700016H13Rik	-0.0188302	1
Slc10a6	-0.170041	1
4930522N08Rik	-0.0442462	1
Alb	0.0448127	1
Afm	-0.0450404	1
Pf4	-0.656578	1
Ereg	0.0528759	1
Cxcl3	-0.0362329	1
Cxcl1	0.0766996	1
Cxcl9	0.0548623	1
Piwil1	-0.0947281	1
Hpd	0.0442491	1
Pde6b	-0.0217512	1
P2rx2	-0.130289	1
Ankrd7	-0.0281035	1
1700123K08Rik	0.0638553	1
Cyp2w1	-0.0989617	1
Uncx	0.0258653	1
Tfec	0.0595065	1
Hnf1a	0.0404255	1
4930519G04Rik	-0.105315	1
4933411G11Rik	-0.0081079	1
Lhx5	0.0805141	1
Sds	0.0201873	1
Ankrd61	0.0491119	1
Ocm	0.151476	1
Gm5578	-0.122787	1
Pdx1	-0.0479033	1
Cdx2	-0.0520024	1
C8b	0.0487602	1
Gngt1	0.0337847	1
Tfpi2	0.148779	1
Hyal5	-0.0339858	1
Hyal6	-0.0428581	1
Spam1	0.0261235	1
Fezf1	-0.0282071	1
Pax4	0.0467297	1
Fscn3	0.0339466	1
Epo	0.0147688	1
Nobox	0.169504	1
1700012A03Rik	0.0256524	1
Cpa5	0.165515	1
Aoc1	0.027554	1
1600015I10Rik	0.0406	1
Igf2bp3	-0.137929	1
Svopl	-0.0816784	1
Npvf	-0.0292461	1
1700111E14Rik	-0.0061963	1
Slc13a4	-0.463205	1
Hoxa1	-0.0564126	1
Stra8	0.0296935	1
Epha1	-0.26527	1
Kel	-0.0213167	1
1700034O15Rik	-0.0574252	1
Trpv6	-0.59457	1
2210010C04Rik	-0.054638	1
Moxd2	-0.0328035	1
Prss37	0.0256524	1
Rab19	-0.285286	1
Figla	-0.0128252	1
Reg3g	-0.0328035	1
M1ap	0.103107	1
Gkn1	0.0128439	1
Prok2	-0.517049	1
Wnt7a	0.331646	1
Mfap5	-0.174597	1
Mug2	-0.0328035	1
Tuba8	0.0251355	1
Clec4e	0.0345497	1
Clec4d	0.103268	1
Clec4b1	-0.117234	1
Klrk1	-0.0271953	1
Klrb1f	0.273225	1
Clec2e	-0.0429077	1
Cd69	0.102312	1
Clec12b	0.149793	1
Olr1	0.0422177	1
Klrd1	0.339916	1
Klrc1	0.0754941	1
Klra13-ps	-0.0334283	1
Bcl2l14	-0.0041433	1
Gprc5d	-0.209375	1
Gsg1	-0.189477	1
Plbd1	-0.448299	1
Art4	-0.0257701	1
Cidec	0.016436	1
Smco2	-0.103807	1
Rho	0.437668	1
Klrb1c	-0.11813	1
Cd27	0.0624009	1
Akap3	0.14806	1
Dyrk4	0.200756	1
Pzp	-0.0027698	1
Klrb1a	-0.0339185	1
Clec2j	-0.0328035	1
Clec2h	-0.0002765	1
Clec2i	0.227475	1
Slc27a5	-0.478678	1
2900092C05Rik	0.0210443	1
Ckm	0.149229	1
Ppm1n	0.0195908	1
Lilra6	-0.0274765	1
Sbk2	-0.0845861	1
4933421I07Rik	0.00638515	1
Siglecg	-0.194591	1
Csrp3	0.0335332	1
Ceacam18	0.0133422	1
Cyp2b10	0.015318	1
Lypd5	0.0339064	1
Slc7a9	0.0437204	1
Hddc3	0.333128	1
Mesp1	-0.0045886	1
Plin1	-0.0634058	1
Rab38	0.213906	1
Cd22	-0.396604	1
2200002D01Rik	-0.375881	1
Ccdc83	0.305926	1
1700019G06Rik	-0.0442462	1
1110006G14Rik	0.251693	1
Calcb	0.0835414	1
Klk10	-0.20725	1
Gdpd3	0.325325	1
Klk7	-0.14702	1
Cd19	-0.0657791	1
Atp2a1	0.122279	1
Chrdl2	0.559764	1
Il4ra	0.108756	1
Slc5a2	0.0258653	1
Dkkl1	-0.100192	1
Prss8	0.0173447	1
Gm21974	-0.0435897	1
Hsd17b14	0.0125955	1
Fgf21	-0.0157117	1
Ush1c	0.215214	1
Ldhc	-0.0677307	1
1700007K09Rik	0.0224781	1
Ern2	0.0146868	1
Scnn1b	-0.0465273	1
Pdzd9	0.0946605	1
Anks4b	0.284096	1
Acsm3	0.0052481	1
Acsm2	0.0436189	1
Gp2	0.0343991	1
Pdilt	0.088599	1
Tex36	-0.182369	1
Mmp21	0.00469108	1
Art1	0.023242	1
Fgf15	-0.0062986	1
Gm498	0.0408091	1
Slc6a14	0.0256886	1
Syt8	0.0235306	1
1700080O16Rik	0.0256524	1
Vgll1	-0.0328035	1
Cacna1f	-0.0051856	1
Gata1	0.0252678	1
Glod5	-0.111505	1
Otc	0.0553903	1
4930447F04Rik	0.0258653	1
Asb12	-0.271374	1
Pgk2	-0.0710853	1
Tbx22	0.39291	1
Tnmd	-0.244485	1
Serpina7	0.0357413	1
Il13ra2	-0.321708	1
D630029K05Rik	-0.015649	1
Tsx	0.128719	1
Zcchc13	0.0836816	1
Gabre	0.139035	1
Trex2	0.00799027	1
Asb9	-0.200492	1
Tktl1	-0.250929	1
G6pdx	-0.324867	1
Prame	0.0409029	1
Kir3dl1	-0.0429077	1
Vsig1	0.0493445	1
F7	-0.0901177	1
F10	-0.0276426	1
Proz	0.135199	1
1700029H14Rik	-0.341603	1
Myom2	-0.441998	1
Tpte	0.0518063	1
Chrna6	0.0324712	1
Ggn	0.0182341	1
Cd209a	-0.136095	1
Cd209d	-0.0334283	1
1700016D06Rik	-0.0160382	1
Spata4	-0.01824	1
Dkk4	0.0436189	1
Adam3	-0.0528626	1
4930555F03Rik	0.130927	1
Isx	0.0464449	1
Klkb1	0.298605	1
F11	0.155409	1
1700011L22Rik	-0.393874	1
Ucp1	0.0674983	1
Ces1f	0.0763229	1
Pmfbp1	0.0836357	1
Irx3	0.13072	1
Irx5	0.521263	1
Irx6	-0.148904	1
Mt4	-0.0327816	1
Ccl22	-0.0696175	1
Gpr56	0.18946	1
1700018B08Rik	0.0406	1
Hsd17b2	-0.0350937	1
Bcmo1	0.105283	1
Comp	-0.0976404	1
Ces2g	-0.0350612	1
Cdh16	0.0441892	1
Ces2e	0.00443195	1
Hsd11b2	0.0168544	1
Ctrl	-0.042281	1
Tmed6	0.00914974	1
Folr4	-0.0989354	1
Hephl1	0.142801	1
Tbx20	0.017373	1
Glb1l3	0.0644315	1
Capn9	-0.0420205	1
St14	0.0343004	1
1700128F08Rik	-0.376387	1
Pou2f3	-0.0074682	1
Crtam	0.0749719	1
Pou2af1	-0.128601	1
Btg4	0.0381075	1
Tex12	-0.0394537	1
1600029D21Rik	0.348183	1
Apoa5	0.00756542	1
Apoc3	0.160853	1
Cd3e	-0.0429077	1
Cd3d	0.208983	1
Treh	0.0208811	1
Robo3	-1.52189	1
Lipc	0.243274	1
Ankk1	0.0269507	1
Sh3bgrl2	-0.349584	1
Cyp19a1	0.171185	1
Nr2e3	-0.0832577	1
Cyp1a2	-0.0450495	1
Cyp1a1	0.1476	1
Isl2	0.135728	1
Tinag	0.195482	1
Eomes	0.118486	1
Trim42	0.0523808	1
Rbp2	0.298993	1
Cldn18	0.0252678	1
Ngp	0.240358	1
Prss44	0.0280274	1
Ltf	0.102284	1
1700080E11Rik	-0.0334283	1
Mst1	0.0704659	1
Oas1d	-0.0144891	1
Oas3	0.0524706	1
A930018P22Rik	-0.199061	1
Oas2	-0.143311	1
Bmp8a	0.0473073	1
Pram1	0.0718629	1
Loxhd1	0.0444091	1
Rspo4	0.0750944	1
Rag2	0.023727	1
Gm6685	-0.07267	1
1700031F05Rik	-0.0442462	1
1700065I17Rik	-0.178512	1
Emr4	-0.0283168	1
Fshr	-0.0205756	1
Lipi	-0.0373278	1
Olfr281	0.0522302	1
Slc16a8	0.0414965	1
4933427E13Rik	0.0336914	1
Klra9	-0.0342376	1
Gm7879	-0.0621461	1
Dhrs7c	-0.0413153	1
Resp18	0.236886	1
Pfkm	-0.0871885	1
Vsx1	-0.0109897	1
BC016579	-0.0792689	1
AA467197	-0.169762	1
Gm9758	0.026372	1
Gm5134	-0.140825	1
Duox1	-0.0674671	1
Trim69	-0.0691128	1
Syce1l	0.210368	1
Crygs	0.0109014	1
Idi2	0.0125866	1
Apol6	0.0422267	1
Myo5c	-0.541156	1
1300017J02Rik	0.277213	1
Fndc3c1	-0.0793242	1
Calm4	0.0261235	1
Tpsb2	0.0445748	1
Tpbpa	-0.0479033	1
Foxh1	0.0254414	1
Pla2g4b	-0.0601085	1
Fgg	0.0252678	1
Best4-ps	-0.0545528	1
Cfhr2	0.14349	1
Fancd2os	0.332276	1
1700018A14Rik	-0.0238817	1
Cd226	0.139127	1
1700106J16Rik	-0.0520024	1
Prss29	0.0339064	1
4930590J08Rik	-0.581697	1
Ano7	-0.11615	1
Atp2c2	-0.0352035	1
Nlrp4d	-0.0295607	1
Serpini2	0.0754789	1
2310007B03Rik	0.243702	1
6430628N08Rik	-0.0212549	1
14-Sep	0.0850254	1
Slc38a8	-0.78796	1
Gm884	-0.05638	1
Gm5689	-0.197038	1
AI661453	-0.131919	1
Barhl2	-0.0557763	1
Ssu2	-0.0255854	1
Pkd1l2	0.0209555	1
Myo15b	-0.368883	1
Tmem30b	-0.121094	1
Gm9761	0.0956708	1
Gbp8	-0.233887	1
Gulo	-0.0339315	1
4930556J24Rik	0.00013087	1
Hsd17b13	0.0386442	1
Scn10a	-0.451255	1
Zswim2	0.517711	1
Tex16	0.0303328	1
Olfr1347	0.115943	1
Pof1b	0.0315507	1
Prss55	0.0839814	1
Ly6d	0.272142	1
Cd300ld	0.0795769	1
Zyg11a	-0.0074036	1
Ppp1r1c	-0.0491102	1
4921530L21Rik	-0.105194	1
Nlrp4c	-0.0411356	1
Neurod1	-0.0446153	1
Glis1	0.244578	1
1700006J14Rik	-0.0250744	1
Cd207	0.024559	1
Dio1	0.0581524	1
Nxnl1	0.0897932	1
Tespa1	0.0598185	1
Gnat1	-0.0561462	1
Cxcl10	-0.146275	1
Gipc3	-0.0897005	1
Tjp3	0.362975	1
Cdhr2	0.184938	1
Lbx2	0.0547827	1
Otoa	-0.117613	1
C8a	-0.119366	1
Creb3l3	0.0965268	1
Ccl5	0.0708878	1
4933434I20Rik	0.0354869	1
1700020L24Rik	0.0105624	1
Gm6781	-0.0315223	1
Nlrp2	-0.321735	1
Slc24a5	0.106954	1
Ubd	0.0223479	1
Nkx6-1	0.0687829	1
Chrnb4	-0.329831	1
Kcnk15	-0.47453	1
Uchl4	0.0367784	1
Mia2	0.158697	1
Ssx9	-0.0328035	1
Ccl7	-0.293028	1
Pmch	-0.0614217	1
Ccl2	0.272645	1
4930415L06Rik	-0.0334283	1
Pet2	0.0404255	1
Ccr3	-0.0495277	1
Foxa1	-0.0836674	1
1600014K23Rik	0.0658717	1
Tsga8	0.0258653	1
Vmn1r172	-0.0328035	1
Gc	-0.0770673	1
Krt17	0.0242565	1
Wdr20b	0.0869983	1
Gdpd4	-0.0371179	1
Olfr1509	0.0258653	1
Muc20	-0.0495991	1
Slc51a	-0.0198092	1
Krt20	-0.0433653	1
Cmtm2b	0.0429681	1
Rnase1	-0.0930328	1
Myf6	0.0713356	1
Olfr750	0.0252678	1
Ascl3	-0.0459793	1
Odf3l2	0.0226882	1
Fam122c	-0.0511927	1
1810046K07Rik	0.00926063	1
Gm12221	-0.0508856	1
Slc17a3	0.0624104	1
Mbnl3	0.181032	1
Slc17a2	-0.0635203	1
Il5	0.00107356	1
Slc9a3	-0.326323	1
Fam110c	-0.0367596	1
Hoxc9	0.0262292	1
1700066J24Rik	0.00061729	1
Ccdc38	-0.32685	1
Cd200r3	-0.0299225	1
Sapcd1	0.0850613	1
Hist1h1t	-0.0360444	1
Leap2	0.0341112	1
Tbc1d21	-0.0684889	1
Trpm8	-0.0800919	1
H2-Ea-ps	-0.0760438	1
Slc18a1	-0.145524	1
Glt6d1	0.0404255	1
Lcn8	0.0404695	1
Card11	-0.0646197	1
1700011E24Rik	0.017167	1
1700019O17Rik	0.0252678	1
Grifin	0.0887948	1
Fut7	0.0207995	1
Alx1	-0.0972521	1
Gm3417	-0.0636485	1
Tmem184a	0.357482	1
2310002J15Rik	0.122586	1
Olfr701	-0.0257276	1
Pramel5	-0.0328035	1
4933433C11Rik	-0.0339651	1
Noxa1	0.0225817	1
Entpd8	0.0512423	1
Slc6a20a	-0.458088	1
Igflr1	-0.048756	1
Mcoln3	-0.0173185	1
Gjd4	0.045906	1
Ptcra	0.0374856	1
Arhgef26	0.0747862	1
Piwil4	-0.0685427	1
Spt1	0.0252678	1
C130079G13Rik	-0.0429077	1
Cst11	0.147234	1
Clca5	0.0429681	1
Xpnpep2	-0.159689	1
Foxa2	-0.0745523	1
Gm12800	-0.0435897	1
Pax1	0.0377918	1
Azgp1	0.00546338	1
1110059M19Rik	0.583805	1
Lrg1	0.37386	1
Gm9762	-0.187256	1
Trim58	0.228417	1
Tmprss13	-0.0429077	1
2210407C18Rik	-0.0990022	1
Il22ra1	-0.126495	1
Wee2	0.204169	1
Spaca5	0.0211402	1
Prf1	-0.0377139	1
Pldi	-0.0328035	1
1700055N04Rik	0.177388	1
Banf2	-0.0566134	1
Hand1	0.0436189	1
Hrh4	0.0409029	1
Muc3	-0.0530976	1
Nmur2	-0.0038847	1
Fer1l5	0.0997777	1
Gm9763	-0.0481263	1
Tulp1	0.0113982	1
Tbx10	-0.0390377	1
Erv3	0.193345	1
1700021A07Rik	-0.0442462	1
H2-M11	-0.0429077	1
Aldh8a1	-0.0899039	1
1810019J16Rik	-0.259908	1
Gm5519	0.0341112	1
Slc25a43	0.0917381	1
Tmem247	0.0181802	1
Avp	-0.0493858	1
Mat1a	-0.154431	1
Ctnna1	-0.469234	1
Gm4955	-0.0499957	1
1700017G19Rik	-0.0432649	1
1700018B24Rik	-0.0334283	1
Crp	-0.0543091	1
Ccr7	0.153595	1
A4gnt	0.169548	1
Muc5ac	0.0766578	1
Gm9725	-0.121991	1
Dnajc22	0.125926	1
Prm2	0.0252678	1
Socs1	0.0758517	1
Cct8l1	0.0130165	1
Sult6b1	-0.269582	1
Cldn22	0.0210364	1
Hspb2	-0.171515	1
Cldn16	-0.0674817	1
Gstp2	-0.0308795	1
Plekhg6	-0.22373	1
Slamf7	-0.0099242	1
Cer1	-0.0241963	1
Hand2	-0.0328035	1
Kcna7	0.018349	1
Asb10	-0.292517	1
Hoxa9	-0.0436244	1
Hoxa7	-0.195346	1
Hrc	-0.181798	1
Gdf5	0.290194	1
Asic3	-0.276456	1
Pdzk1	-0.388719	1
Cd160	-0.293995	1
2410017I17Rik	0.0433731	1
C87499	-0.115601	1
Camp	0.119203	1
Hfe2	0.0329946	1
1700018A04Rik	-0.164339	1
Fcrla	0.0496367	1
4930520K10Rik	0.12679	1
Catsper1	-0.0328035	1
Gdf15	-0.0401667	1
1700003F12Rik	-0.0526582	1
BC021785	0.199535	1
Srd5a2	0.0413693	1
Cyp24a1	-0.0464012	1
Bpifb5	0.146469	1
Sct	0.0217713	1
AI481877	-0.0328035	1
Capn8	0.0262292	1
Atp6v0a4	-0.0670058	1
Nepn	0.0544946	1
Akr1d1	0.050531	1
Ucn	-0.116451	1
Hoxb4	0.0797595	1
Ptk6	-0.0381186	1
Elovl3	0.054559	1
Lmx1b	0.0290661	1
Kpna7	0.00221651	1
4931403M11Rik	0.141498	1
Scgb1c1	-0.0084966	1
Birc7	0.0752478	1
3930402G23Rik	0.103618	1
Cldnd2	-0.157494	1
Asb17	0.0109101	1
Tsga13	0.075996	1
Hrh3	-0.416375	1
Chad	0.0882403	1
Gm9767	0.0344557	1
4930591A17Rik	0.080793	1
Orm1	0.0928022	1
Atf7ip2	-0.118555	1
Rpl39l	0.121047	1
D1Pas1	-0.0547947	1
Zfp750	-0.077392	1
Gimap3	-0.020972	1
2300002M23Rik	0.0105844	1
Spdyb	0.0258653	1
Uts2r	0.114505	1
Spata16	-0.263237	1
Tex19.2	0.0258653	1
2010001E11Rik	0.00733892	1
Ankar	0.0367516	1
Synpo2l	-0.0024012	1
Hlx	-0.0466806	1
Prrx2	0.0864001	1
Nrtn	0.0382335	1
Ccdc27	-0.0511927	1
Dse	-0.140201	1
Fam26d	0.0187893	1
Cdsn	-0.073901	1
Foxp3	0.181341	1
Cylc2	0.00907566	1
Hs3st6	-0.0184332	1
Kcne1	-0.0753482	1
Baat	0.152914	1
Kcne2	0.0540351	1
Gm5422	-0.110638	1
Tspan10	-0.0220193	1
Batf2	0.00118868	1
Slc6a5	0.00260217	1
Fam71f1	0.0258653	1
Il22ra2	0.0287279	1
Kmo	-0.105466	1
Defb5	-0.0429077	1
Slc44a3	0.517861	1
Lrrc17	0.149454	1
Mrap	0.00368564	1
Zc3h12d	0.151889	1
Fkbp6	-0.0491411	1
Saa4	-0.0424937	1
Saa3	-0.0709393	1
Tph1	0.450639	1
Pfpl	0.0144332	1
Tnni3k	-0.100773	1
Hmx3	-0.0429077	1
Wfdc5	-0.0331082	1
1700034J05Rik	0.0582517	1
Ccbl2	0.171389	1
Syngr4	0.00761609	1
Btnl9	-0.21799	1
Ctsg	-0.0334283	1
Olfr56	-0.15683	1
Il7	-0.0970878	1
1700019B03Rik	-0.163066	1
Cacng5	-0.50643	1
Cbln3	0.0746111	1
C630050I24Rik	0.0385073	1
Havcr1	-0.0552042	1
Timd2	-0.0178487	1
Hipk4	0.0227704	1
Ltb4r2	-0.0523286	1
Gyltl1b	0.0589539	1
Cdh12	0.0493203	1
4921522P10Rik	0.0381075	1
Ggt6	0.0103741	1
Prdm13	0.0335332	1
Lrrc52	-0.177056	1
Abcg5	-0.126038	1
4921511H03Rik	0.0608556	1
Cblc	0.00176956	1
Aipl1	0.0143773	1
Cyp2b13	0.00859581	1
Eps8l3	-0.0406801	1
Tlx3	-0.0328035	1
Nlrp9c	0.0432266	1
Pck2	0.223881	1
Mael	0.338242	1
Nrl	0.0679877	1
Cyp2b23	0.033721	1
1700063H04Rik	0.106794	1
Apobec2	0.0596629	1
Hesx1	-0.0339858	1
Esrp1	0.0762814	1
Il25	-0.0313263	1
S100g	0.173028	1
Chi3l3	0.219131	1
Zmynd15	0.188922	1
Gm11639	0.618966	1
4930579G18Rik	0.134685	1
Foxa3	0.0280265	1
Padi6	0.042975	1
Asgr2	-0.134662	1
Slc22a2	-0.127938	1
Sun3	0.269138	1
Iqcf4	0.0339064	1
Lrit1	0.054559	1
Slc7a13	-0.0339858	1
Mslnl	-0.295613	1
Nme8	0.634832	1
Spem1	-0.260465	1
Pla2g2d	0.0386101	1
Lamp3	-0.0550043	1
Kcnj1	0.00033136	1
Sox15	-0.0631879	1
Gpr110	-0.0569429	1
Bdkrb1	0.422143	1
Nutm1	-0.0360337	1
Tcl1	-0.0328035	1
Serpina3h	0.0653312	1
Smpx	-0.271976	1
Gm3402	-0.0432649	1
Upk2	-0.0328035	1
Rbp3	-0.0348089	1
Serpina5	0.0284358	1
Fmod	-0.404169	1
Tssk1	0.0569282	1
Serpina12	0.100824	1
Crx	0.0256524	1
Nppa	-0.0914014	1
Mmp1b	0.0451184	1
Iapp	0.0204722	1
Slco1a1	-0.0512294	1
Golt1a	0.17959	1
Prrxl1	-0.197952	1
Ackr4	0.0419545	1
Cd1d2	0.0341112	1
Trem3	-0.0871168	1
Pramel1	-0.138663	1
Oasl1	-0.217142	1
Sytl3	0.13337	1
Oosp1	-0.0508927	1
Il17f	0.0119217	1
Olfr680-ps1	-0.006501	1
Macc1	-0.138777	1
Tnfrsf18	-0.127966	1
Hrnr	-0.0508927	1
2010003K11Rik	-0.0564126	1
Myo3b	-0.708014	1
4933440N22Rik	0.0610484	1
Lce1c	-0.0334283	1
Dao	-0.0488384	1
Dmgdh	-0.140983	1
Gm9774	0.0446773	1
1700069L16Rik	-0.064254	1
Tekt3	0.704195	1
Cdrt4	-0.0052927	1
Crybb2	-0.0432697	1
Pglyrp3	-0.0328035	1
Cyp2c37	0.0451184	1
Pglyrp4	-0.0511927	1
Cilp	-0.245719	1
Slc26a9	-0.965622	1
H1foo	-0.0204693	1
S100a14	-0.0305005	1
Ubash3a	-0.134215	1
Grap2	-0.373957	1
Gjb5	0.0104801	1
Gjb3	0.0196074	1
Dmrt3	0.0451184	1
Fam83g	0.193375	1
Tex13	-0.135961	1
Prdm14	-0.0476179	1
Hoxd1	0.045178	1
Faim3	0.0619048	1
Tfap2e	0.0749396	1
Clspn	-0.345614	1
Hoxd11	-0.0328035	1
4933428M09Rik	0.0341112	1
Fam159b	-0.201941	1
Gpx2	0.0991929	1
Snai1	-0.0603768	1
Wfdc12	0.0287595	1
Kcna10	-0.170645	1
D930007J09Rik	0.217514	1
Abra	-0.395728	1
Gm5436	0.270606	1
9930038B18Rik	-0.300781	1
Upk3b	-0.0535173	1
Rasef	-0.0284424	1
Onecut1	-0.110523	1
Ptgir	-0.403392	1
Gm16433	-0.144663	1
Fscb	-0.0339858	1
Il17re	-0.146681	1
Mmp1a	-0.0328035	1
Qrfp	0.0423543	1
Lrrn4	0.1613	1
A530016L24Rik	0.0251111	1
D830039M14Rik	0.309052	1
Aqp6	-0.0155292	1
Gm11993	0.0337642	1
Gm1840	0.105274	1
Gm4835	-0.0023078	1
Fam124b	0.221661	1
Gm5531	0.144877	1
Olfr131	-0.0328035	1
Gm8849	-0.0479033	1
Hoxd9	0.0258653	1
Gm6741	0.0326323	1
Olfr577	0.0451184	1
Olfr187	0.0341112	1
Lrit2	0.0258653	1
4922505E12Rik	0.0596736	1
Psapl1	0.0137772	1
Magea10	-0.0508927	1
Adam30	-0.0153703	1
Krt34	0.0920898	1
Gm9783	-0.135676	1
Lgals2	-0.0912411	1
Olfr266	0.00279573	1
4930470P17Rik	-0.0328035	1
Mmp3	0.0653623	1
Eif5al3-ps	-0.0075495	1
4933412A08Rik	0.00773114	1
Gm9785	-0.0333545	1
Tmem221	0.0139271	1
Fam25c	0.368288	1
Capn13	-0.0500445	1
F830045P16Rik	-0.137947	1
B430306N03Rik	-0.0325357	1
1520401A03Rik	-0.0652053	1
Ccdc64b	-0.0339858	1
Defb12	0.0429681	1
Vwce	0.168605	1
D830025C05Rik	-0.0146092	1
Ly6g5b	-0.0617119	1
Tas2r118	-0.0508927	1
Gm5809	0.0191094	1
Chi3l7	0.268147	1
Vmn2r2	0.00388167	1
D630028G08Rik	0.135264	1
Gimap7	0.00061729	1
Klri2	-0.0885058	1
A530064D06Rik	-0.0339858	1
Spata31d1d	0.0259775	1
Muc19	-0.0884854	1
Npb	0.0206734	1
Otos	-0.0899173	1
0610009B14Rik	-0.0864766	1
Gm9788	0.0464829	1
Efcab8	-0.0155359	1
Lmod3	0.0940364	1
Olfr868	-0.0479033	1
Olfr683	-0.0331082	1
Tnip3	-0.0733717	1
Ptx4	0.157415	1
S1pr4	-0.00013	1
Vsig4	-0.0330449	1
Aqp5	0.071971	1
Nkx2-3	0.161298	1
Vmn1r45	-0.0552042	1
E030002O03Rik	-0.0547698	1
Gm4895	0.0959297	1
Cdkn2a	-0.0483713	1
Apol7c	-0.0781502	1
Mab21l3	0.164745	1
Dsc1	-0.0087082	1
P2ry4	0.0549265	1
Gm13080	0.0493687	1
Sowahd	0.0340096	1
Adig	0.00305628	1
Qk	0.22529	1
Cryga	0.0669286	1
Klk12	-0.0328035	1
Gm9791	0.247914	1
Pfn3	0.0988937	1
A730020M07Rik	-0.269825	1
Znrf4	-0.0772681	1
Prop1	0.0523008	1
4921513I03Rik	0.038403	1
Tex38	0.126795	1
5031434C07Rik	0.154996	1
4932415D10Rik	-0.0187816	1
Mycs	-0.0328035	1
Gm9294	-0.0760974	1
B530045E10Rik	0.0565278	1
Krtap4-2	-0.0328035	1
Prss42	-0.0439381	1
Ly6k	-0.0599918	1
Gm13749	0.0478983	1
2010007H06Rik	0.215728	1
Gm5479	0.0811114	1
Il27	0.117163	1
Phf11a	-0.190774	1
Gpr152	0.0554659	1
Defb1	0.0934	1
Gm12231	-0.113884	1
Gm6430	0.0224859	1
Spata32	-0.179537	1
Olfr923	0.029288	1
Olfr543	0.0344723	1
AY074887	-0.0235706	1
1700056E22Rik	-0.0110623	1
Gm1123	-0.26706	1
Defb36	-0.0029485	1
Gm3345	0.0255137	1
Wdr72	0.0616623	1
Ucn3	0.0432266	1
E130304I02Rik	0.0863453	1
Acer1	0.0616942	1
Olfr1443	0.0338254	1
Gm9795	0.0806774	1
Rpsa-ps2	-0.0432098	1
9930022D16Rik	0.0505361	1
Gm8946	0.0657856	1
4933411O13Rik	0.0435429	1
Sox3	0.164754	1
Rln3	-0.0445258	1
A730035I17Rik	0.126273	1
Tas2r119	-0.0813744	1
E330021D16Rik	0.0406	1
2310079G19Rik	-0.0339858	1
Defb11	0.14216	1
A930104D05Rik	-0.109013	1
Vmn1r70	0.0406	1
Olfr167	0.0409029	1
9530056K15Rik	0.0955431	1
Fam186a	-0.0448194	1
Tnfrsf26	0.111503	1
Ifne	-0.12956	1
Olfr1033	0.203443	1
Olfr1390	0.0188786	1
Insm2	-0.021694	1
Gm9797	-0.0301798	1
Hcrt	-0.0083377	1
Olfr459	-0.0334283	1
Bhlhe23	0.0791963	1
Niacr1	0.0129172	1
A930002H24Rik	0.00608237	1
Olfr460	-0.043015	1
Onecut3	0.033721	1
Tssk2	0.038403	1
Rnf113a2	0.00740392	1
Fpr1	0.0307004	1
Mc2r	-0.048236	1
BC049730	0.0258653	1
Olig3	0.0256524	1
Gm5455	-0.0436244	1
Odf3l1	0.242969	1
Lcn6	-0.0514919	1
Gm4997	-0.0484873	1
Gm21411	0.0342366	1
1700023L04Rik	0.492073	1
Slc16a5	-0.0517364	1
Lrtm1	0.0274282	1
Olfr578	-0.0328035	1
4930402K13Rik	-0.0514919	1
1700101I19Rik	5.26e-05	1
Olfr574	0.0404255	1
4933440M02Rik	-0.110498	1
4930451I11Rik	0.0839697	1
Naa11	0.0117319	1
D830044D21Rik	0.24577	1
Gapt	0.0439254	1
Rp1l1	0.182742	1
Igfals	-0.19713	1
Clec9a	0.206973	1
4931422A03Rik	0.421586	1
Gm9805	0.0296778	1
Krt32	-0.0052088	1
Il17c	0.0770946	1
1110008E08Rik	0.0715618	1
C130073F10Rik	-0.0429077	1
1700018M17Rik	0.00793121	1
Pabpc6	0.0324225	1
Sprr2g	0.0565518	1
Olfr735	-0.0339858	1
Cym	0.0286175	1
Olfr1444	-0.0147771	1
Adam20	-0.0429077	1
BC107364	-0.0468646	1
Gm6195	0.0441008	1
Gjb2	-0.608005	1
Defb14	-0.0436244	1
Gm5590	0.0883398	1
Gm9806	0.117632	1
Gm6816	0.0261235	1
D230002A01Rik	0.00159594	1
B430212C06Rik	0.0758498	1
Gm13078	-0.0328035	1
Olfr71	-0.0328035	1
Tmem150b	0.0213218	1
Sh2d7	0.00159029	1
Mospd4	-0.0174467	1
Rnf222	0.0302455	1
Ferd3l	-0.0081087	1
Lrrc8e	0.173707	1
Gm7729	-0.0559599	1
Tas2r143	0.130302	1
0610025J13Rik	0.049343	1
Fam46b	-0.116686	1
Foxc2	0.0381844	1
Adam24	0.0387482	1
Gprc5a	-0.0220632	1
Gm9812	0.428293	1
2310005G13Rik	0.300985	1
A530053G22Rik	0.0371979	1
8030474K03Rik	-0.0265225	1
Olfr1341	0.0447948	1
Phgr1	0.0456416	1
Gltpd2	0.0297007	1
Gchfr	-0.11425	1
Fam187b	0.0592192	1
Mettl21e	0.106088	1
Spesp1	0.0710858	1
Ltb4r1	0.0622516	1
Gm5815	-0.0841873	1
Pla2g4f	0.0500896	1
BC053393	0.398421	1
Gm5637	-0.0715067	1
Catsperb	0.127458	1
Ccer1	-0.0197576	1
Acsm4	0.0522439	1
Pcdhb15	-0.51097	1
Prr15l	-0.0395769	1
1700031F10Rik	0.0435429	1
Gm9817	0.208569	1
Ofcc1	-0.0219653	1
Pbp2	0.021397	1
Dnajb7	0.0529777	1
9430041J12Rik	0.0167771	1
Ankdd1b	0.0909927	1
1700113H08Rik	-0.144646	1
1700001C19Rik	-0.202192	1
Helt	0.557813	1
Irs3	-0.21587	1
Gm9818	-0.166628	1
Ear11	0.0720969	1
Cldn2	0.208851	1
Fbxw21	-0.0813036	1
Prss45	0.149443	1
Gpr15	0.123485	1
Smgc	0.175185	1
Kcnv2	-0.151157	1
4931429P17Rik	0.366853	1
Mettl21c	0.0489931	1
Gm5806	-0.0138195	1
Dnah14	0.351711	1
Gm7367	0.0689893	1
Als2cr11	-0.0339858	1
A730013G03Rik	-0.0647194	1
Fam132b	0.167367	1
A530099J19Rik	0.0262292	1
Klhl34	0.0722295	1
Inhbe	-0.148229	1
Gm6776	-0.0328035	1
Dmbt1	-0.036565	1
Als2cr12	0.430258	1
Rtp2	0.0567907	1
Acot10	0.0161285	1
Nccrp1	0.0732184	1
Nxpe5	-0.0159897	1
Ankrd34c	-0.326243	1
Apof	-0.162645	1
Krt83	-0.202741	1
Gm5454	-0.0964855	1
Pea15b	0.0202308	1
Tssk6	0.226919	1
Rpsa-ps10	-0.153034	1
Gpr82	-0.128226	1
Zcchc5	-0.316276	1
4930533K18Rik	0.437607	1
Ccdc144b	0.00362721	1
4922502D21Rik	0.0406	1
Fcgbp	-0.0847555	1
BC048609	0.115013	1
Utf1	-0.0360975	1
Cd300lf	-0.0617617	1
9330154K18Rik	0.120704	1
Tigd4	0.229619	1
BC051628	0.196351	1
Stx19	-0.0212375	1
Foxi1	0.0531297	1
Cxcr5	-0.0500634	1
Klk9	0.0387598	1
Ccr4	0.0570381	1
Gm8566	-0.0121971	1
4930483J18Rik	-0.0803744	1
4933428G20Rik	0.131664	1
C2cd4a	0.00900411	1
Catsper4	0.0594845	1
Fcrl5	0.0341112	1
Cyb5r2	0.031378	1
Olfr1349	0.00715891	1
Pirt	0.120659	1
Gm4737	-0.0347003	1
Olfr19	0.0406	1
Gm12663	0.0681144	1
Gm7075	-0.0289809	1
Muc6	0.01648	1
A630023P12Rik	0.0633992	1
Nags	0.128115	1
Fbxo43	-0.2562	1
H2-M10.4	0.0339064	1
D630032N06Rik	0.0104203	1
Gm4879	-0.0178039	1
Tas2r126	-0.0642713	1
Mfsd6l	0.0955251	1
Gm8258	0.173786	1
Npy4r	0.0513855	1
Pou4f1	-0.189616	1
Gm5065	-0.0439381	1
Tprg	-0.044552	1
Prss54	-0.0012108	1
Gm597	-0.0432697	1
Olfr686	-0.0543091	1
Olfr1448	-0.0533194	1
Olfr564	-0.0489539	1
Gm766	0.368793	1
Cxcr1	0.0509793	1
8430408G22Rik	-0.0439017	1
Cd300e	-0.0938647	1
Defb15	-0.0044937	1
Duxbl1	0.110862	1
Adam26a	0.0791646	1
Cxcr6	-0.0611479	1
Nkx1-2	-0.0176604	1
Nhlh2	0.0141226	1
Cypt3	0.0591837	1
Gm5593	0.0191571	1
Gja3	0.0207209	1
Gm5946	0.132685	1
Gm5763	-0.0558709	1
Rtbdn	0.153631	1
Olfr1336	-0.18613	1
Gm6377	-0.141426	1
Klf17	-0.0218608	1
4930542C16Rik	0.0439254	1
A730049H05Rik	-0.0906949	1
Gm27015	-0.0785229	1
Hmgb4	-0.0476086	1
4732456N10Rik	0.0421315	1
Speer4b	-0.293427	1
Gm8666	-0.0773688	1
Hoxb3	0.0258653	1
Tmprss11f	0.0252678	1
Gm568	0.0605314	1
Gm12185	-0.189411	1
Hdhd1a	-0.0435897	1
Neurog1	0.20304	1
Fam220a	0.0375235	1
Gm5540	-0.0019786	1
Olfr722	-0.0328035	1
Nr1h5	0.0641701	1
Gphb5	-0.0089221	1
Prss32	-0.0079541	1
4930557A04Rik	-0.180678	1
Olfr1366	-0.0562096	1
Clec4a1	-0.172829	1
Gm9244	0.0469598	1
Il23r	-0.0222547	1
Themis	0.120631	1
Catsperg2	0.153239	1
Flg2	-0.0552042	1
4930469G21Rik	0.0323382	1
4930515G13Rik	-0.144858	1
Gm7324	-0.201023	1
Prss38	0.143305	1
Fbxw13	0.235242	1
Gm5105	-0.0983366	1
Zfp683	-0.0268294	1
Gm5417	0.0228348	1
1700104B16Rik	-0.0784223	1
Gm8508	0.134291	1
Sppl2c	-0.0328035	1
Espnl	0.0550323	1
Olfr429	-0.0442462	1
Clrn2	0.089931	1
Krt82	-0.0328035	1
Defb20	0.0528861	1
Olfr95	0.007372	1
Aknad1	-0.002738	1
Zfa-ps	-0.0911627	1
Gpr55	0.155404	1
Olfr103	0.0262292	1
Prss33	0.0411462	1
Vgll2	-0.0041433	1
Spatc1	-0.317777	1
Ucn2	-0.0442462	1
Prss46	-0.0560711	1
Rxfp4	0.0726364	1
Lrrc19	-0.0696386	1
Gm9839	-0.0328035	1
Gm9840	-0.0833886	1
Gm711	-0.2327	1
4921517D22Rik	-0.0334283	1
Olfr350	-0.0339858	1
Olfr1176	-0.0520024	1
A130023I24Rik	-0.0328035	1
Gpr171	-0.137434	1
Cby3	0.508483	1
Tmc8	0.115573	1
Bpifc	-0.0658172	1
BC049635	0.00357779	1
F2rl3	0.035306	1
A930002I21Rik	-0.0152259	1
Etos1	-0.0436244	1
Gm5346	0.0738575	1
Otop2	-0.0139316	1
Olfr70	0.0381713	1
Cxcr3	-0.0754192	1
Klre1	0.0143775	1
Gm5446	-0.110657	1
Gpr18	-0.0177097	1
Sprr1a	0.00930203	1
Il31ra	-0.326075	1
Tnfsf15	0.0522625	1
Foxl2	0.0292458	1
Ppp1r3g	-0.150394	1
Mrgprb2	0.0376266	1
Enthd1	-0.296691	1
Hamp	0.0338254	1
Krt78	-0.0256978	1
Astl	-0.0009017	1
Cldn8	0.0450552	1
4933406M09Rik	0.0406	1
Gm9845	-0.0750048	1
Gk2	-0.0577651	1
Mmp13	-0.0635848	1
3110021A11Rik	0.110236	1
Txndc2	-0.0793736	1
BC048562	0.0422177	1
Mrgpra1	-0.0331082	1
Ism2	0.213078	1
Gp1ba	0.0364674	1
[truncated: 25,876 more rows]

## Sheet: Fig1d,e,f
Figure 1d
	Kremen1 dSPNs/Kremen1 SPNs	Kremen1 iSPNs/Kremen1 SPNs	Kremen1 hybrid SPNs/Kremen1 SPNs
Sample1	65.6865	28.8265	5.487
Sample2	60.9658	34.0872	4.94699
Sample3	60.7922	36.5108	2.69695
average	62.4815	33.1415	4.37698
Figure 1e
	dSPNs/SPNs	iSPNs/SPNs	hybrid SPNs/SPNs
Sample1	62.2658	33.9517	3.78247
Sample2	58.8506	38.1173	3.0321
Sample3	60.488	37.8891	1.62293
average	60.5348	36.6527	2.8125
Figure 1f
	dorsal striatum	ventral striatum
Sample1	92.9753	7.0247
Sample2	94.964	5.03604
Sample3	92.9401	7.05993
average	93.6264	6.37356

## Sheet: Fig1g,h,i
Figure 1g
	patch	matrix	total
Sample1	57.997	10.122	15.192
Sample2	49.39	7.143	11.624
Sample3	48.876	7.348	11.506
Figure 1h
	patch	matrix
Sample1	650.199	96.9452
Sample2	616.852	74.2203
Sample3	689.564	78.8077
Figure 1i
	patch	matrix
Mouse1	458	674.7
Mouse2	570.7	695.6
Mouse3	435	588

## Sheet: Fig3f,g
Figure 3f								Figure 3g
Sample Kremen1+ axon activity								Sample Calb1+ axon activity
time (s)	GCaMP	UV	velocity (cm/s)					time (s)	GCaMP	UV	velocity (cm/s)
0	0.00481289	-0.000375322	-6.0536e-08					0	-0.0157903	-0.00329768	0.0198367
0.00098304	0.00480962	-0.000359855	0.00793469					0.00098304	-0.0157653	-0.00330311	0.00793469
0.00196608	0.00480512	-0.000344518	0.011902					0.00196608	-0.01574	-0.00330849	0.00396735
0.00294912	0.00479937	-0.000329314	0.00793469					0.00294912	-0.0157144	-0.00331383	0.0198367
0.00393216	0.00479234	-0.000314245	0.0198367					0.00393216	-0.0156886	-0.00331914	0.0158694
0.0049152	0.00478403	-0.000299315	0.00793469					0.0049152	-0.0156624	-0.00332444	0.0158694
0.00589824	0.00477442	-0.000284524	0.00793469					0.00589824	-0.0156359	-0.00332975	0.0238041
0.00688128	0.00476348	-0.000269875	0.011902					0.00688128	-0.0156092	-0.00333507	0.00396735
0.00786432	0.00475121	-0.00025537	0.0198367					0.00786432	-0.0155822	-0.00334042	0.011902
0.00884736	0.00473759	-0.00024101	0.011902					0.00884736	-0.015555	-0.00334582	0.0198367
0.0098304	0.0047226	-0.000226797	0.011902					0.0098304	-0.0155275	-0.00335128	0.0198367
0.0108134	0.00470623	-0.000212732	0.00793469					0.0108134	-0.0154998	-0.00335682	0.00793469
0.0117965	0.00468846	-0.000198817	0.0238041					0.0117965	-0.0154718	-0.00336244	0
0.0127795	0.00466928	-0.000185053	0.0198367					0.0127795	-0.0154436	-0.00336817	0.0158694
0.0137626	0.00464868	-0.00017144	0.00793469					0.0137626	-0.0154152	-0.00337402	0.0158694
0.0147456	0.00462663	-0.000157981	0.0158694					0.0147456	-0.0153865	-0.00338	0.011902
0.0157286	0.00460314	-0.000144674	0.011902					0.0157286	-0.0153576	-0.00338612	0.0198367
0.0167117	0.00457818	-0.000131521	0.00793469					0.0167117	-0.0153286	-0.0033924	0.011902
0.0176947	0.00455174	-0.000118523	0.00396735					0.0176947	-0.0152993	-0.00339885	0.00396735
0.0186778	0.00452381	-0.00010568	0.00793469					0.0186778	-0.0152698	-0.00340548	0.011902
0.0196608	0.00449438	-9.29911e-05	0.0158694					0.0196608	-0.0152402	-0.00341232	0.00793469
0.0206438	0.00446344	-8.04575e-05	0.011902					0.0206438	-0.0152103	-0.00341936	0.00396735
0.0216269	0.00443098	-6.80788e-05	0.00793469					0.0216269	-0.0151803	-0.00342662	0.011902
0.0226099	0.00439699	-5.5855e-05	0.00793469					0.0226099	-0.0151501	-0.00343411	0.0158694
0.023593	0.00436146	-4.37856e-05	0.00793469					0.023593	-0.0151198	-0.00344185	0.0198367
0.024576	0.00432439	-3.18703e-05	0.0198367					0.024576	-0.0150893	-0.00344984	0.0158694
0.025559	0.00428576	-2.01085e-05	0.0198367					0.025559	-0.0150586	-0.0034581	0.0158694
0.0265421	0.00424557	-8.49959e-06	0.00396735					0.0265421	-0.0150278	-0.00346664	0.011902
0.0275251	0.00420382	2.95722e-06	0.0158694					0.0275251	-0.0149968	-0.00347546	0.00793469
0.0285082	0.0041605	1.42628e-05	0.00793469					0.0285082	-0.0149657	-0.00348458	0.011902
0.0294912	0.00411561	2.54181e-05	0.00793469					0.0294912	-0.0149345	-0.00349401	0.00396735
0.0304742	0.00406914	3.64242e-05	0.0158694					0.0304742	-0.0149032	-0.00350376	0.0158694
0.0314573	0.0040211	4.72823e-05	0.0158694					0.0314573	-0.0148717	-0.00351383	0.0198367
0.0324403	0.00397148	5.79937e-05	0.00396735					0.0324403	-0.0148401	-0.00352424	0.00793469
0.0334234	0.00392029	6.85597e-05	0.00793469					0.0334234	-0.0148084	-0.003535	0.011902
0.0344064	0.00386752	7.89819e-05	0.0158694					0.0344064	-0.0147766	-0.0035461	0.011902
0.0353894	0.00381318	8.92616e-05	0.0158694					0.0353894	-0.0147446	-0.00355757	0.0158694
0.0363725	0.00375727	9.94006e-05	0					0.0363725	-0.0147126	-0.0035694	0.0238041
0.0373555	0.00369979	0.000109401	0.00396735					0.0373555	-0.0146805	-0.00358161	0.00396735
0.0383386	0.00364076	0.000119263	0.00793469					0.0383386	-0.0146482	-0.0035942	0.011902
0.0393216	0.00358017	0.00012899	0.011902					0.0393216	-0.0146159	-0.00360718	0.011902
0.0403046	0.00351804	0.000138584	0.011902					0.0403046	-0.0145835	-0.00362056	0.0158694
0.0412877	0.00345438	0.000148046	0.00793469					0.0412877	-0.014551	-0.00363434	0.00793469
0.0422707	0.00338919	0.000157378	0.00396735					0.0422707	-0.0145185	-0.00364853	0.0158694
0.0432538	0.00332249	0.000166582	0.0198367					0.0432538	-0.0144858	-0.00366313	0.00793469
0.0442368	0.00325429	0.000175661	0.0158694					0.0442368	-0.0144531	-0.00367814	0.011902
0.0452198	0.00318461	0.000184616	0.011902					0.0452198	-0.0144203	-0.00369359	0.00793469
0.0462029	0.00311345	0.00019345	0.0158694					0.0462029	-0.0143874	-0.00370946	0.011902
0.0471859	0.00304084	0.000202164	0.0198367					0.0471859	-0.0143545	-0.00372576	0.0158694
0.048169	0.0029668	0.000210762	0.0158694					0.048169	-0.0143215	-0.0037425	0.011902
0.049152	0.00289135	0.000219244	0.0158694					0.049152	-0.0142884	-0.00375968	0.00793469
0.050135	0.0028145	0.000227613	0.00793469					0.050135	-0.0142552	-0.0037773	0.011902
0.0511181	0.00273627	0.000235872	0.011902					0.0511181	-0.014222	-0.00379537	0.00396735
0.0521011	0.0026567	0.000244022	0.011902					0.0521011	-0.0141888	-0.00381389	0.00793469
0.0530842	0.00257581	0.000252065	0.011902					0.0530842	-0.0141555	-0.00383286	0.00793469
0.0540672	0.00249362	0.000260005	0.00396735					0.0540672	-0.0141221	-0.00385228	0.00396735
0.0550502	0.00241015	0.000267842	0.00396735					0.0550502	-0.0140887	-0.00387216	0.00793469
0.0560333	0.00232545	0.000275579	0.0158694					0.0560333	-0.0140552	-0.0038925	0.011902
0.0570163	0.00223954	0.000283217	0.0158694					0.0570163	-0.0140217	-0.0039133	0.0158694
0.0579994	0.00215244	0.00029076	0.00793469					0.0579994	-0.0139881	-0.00393456	0.00396735
0.0589824	0.00206421	0.000298208	0.00396735					0.0589824	-0.0139545	-0.00395629	0.0158694
0.0599654	0.00197486	0.000305564	0.0158694					0.0599654	-0.0139208	-0.00397847	0.00793469
0.0609485	0.00188443	0.00031283	0.00793469					0.0609485	-0.0138871	-0.00400112	0.0158694
0.0619315	0.00179297	0.000320007	0.0198367					0.0619315	-0.0138533	-0.00402423	0.011902
0.0629146	0.0017005	0.000327097	0.0158694					0.0629146	-0.0138195	-0.0040478	0.011902
0.0638976	0.00160708	0.000334102	0.0198367					0.0638976	-0.0137857	-0.00407183	0.011902
0.0648806	0.00151273	0.000341023	0					0.0648806	-0.0137518	-0.00409633	0.00396735
0.0658637	0.00141751	0.000347863	0.00793469					0.0658637	-0.0137179	-0.00412128	0
0.0668467	0.00132145	0.000354621	0.0198367					0.0668467	-0.0136839	-0.0041467	0.00396735
0.0678298	0.0012246	0.0003613	0.00396735					0.0678298	-0.01365	-0.00417257	0.00396735
0.0688128	0.00112701	0.000367902	0.0277714					0.0688128	-0.013616	-0.0041989	0.011902
0.0697958	0.00102871	0.000374426	0.00793469					0.0697958	-0.0135819	-0.00422568	0.011902
0.0707789	0.000929772	0.000380875	0.00396735					0.0707789	-0.0135479	-0.00425292	0.011902
0.0717619	0.000830227	0.00038725	0.00793469					0.0717619	-0.0135138	-0.0042806	0.0198367
0.072745	0.000730132	0.000393551	0.0198367					0.072745	-0.0134797	-0.00430874	0.011902
0.073728	0.000629536	0.000399779	0.0198367					0.073728	-0.0134456	-0.00433731	0.011902
0.074711	0.000528491	0.000405935	0.00396735					0.074711	-0.0134115	-0.00436633	0.00396735
0.0756941	0.000427051	0.000412021	0.00793469					0.0756941	-0.0133773	-0.00439578	0.0158694
0.0766771	0.000325269	0.000418035	0.011902					0.0766771	-0.0133432	-0.00442566	0.00793469
0.0776602	0.0002232	0.00042398	0.0198367					0.0776602	-0.013309	-0.00445598	0.011902
0.0786432	0.0001209	0.000429855	0.0198367					0.0786432	-0.0132749	-0.00448672	0.011902
0.0796262	1.84241e-05	0.000435661	0.00396735					0.0796262	-0.0132407	-0.00451788	0.00793469
0.0806093	-8.41697e-05	0.000441398	0.0198367					0.0806093	-0.0132066	-0.00454946	0.0158694
0.0815923	-0.000186824	0.000447067	0.00793469					0.0815923	-0.0131724	-0.00458145	0.0158694
0.0825754	-0.00028948	0.000452666	0.011902					0.0825754	-0.0131383	-0.00461385	-6.0536e-08
0.0835584	-0.00039208	0.000458197	0.0198367					0.0835584	-0.0131042	-0.00464665	0.00396735
0.0845414	-0.000494563	0.000463658	0.0158694					0.0845414	-0.0130701	-0.00467985	0.00793469
0.0855245	-0.000596869	0.000469051	0.00396735					0.0855245	-0.013036	-0.00471343	0.00793469
0.0865075	-0.000698939	0.000474374	0.0158694					0.0865075	-0.013002	-0.0047474	0.0158694
0.0874906	-0.00080071	0.000479627	0					0.0874906	-0.012968	-0.00478175	0.0158694
0.0884736	-0.000902123	0.00048481	0.011902					0.0884736	-0.0129341	-0.00481647	0.00396735
0.0894566	-0.00100312	0.000489922	0.00793469					0.0894566	-0.0129001	-0.00485156	0.0198367
0.0904397	-0.00110363	0.000494962	0.00793469					0.0904397	-0.0128663	-0.004887	0.0158694
0.0914227	-0.00120359	0.00049993	0.011902					0.0914227	-0.0128325	-0.0049228	0.0198367
0.0924058	-0.00130295	0.000504824	0.011902					0.0924058	-0.0127987	-0.00495894	0.00793469
0.0933888	-0.00140165	0.000509645	0.00793469					0.0933888	-0.012765	-0.00499542	0.0277714
0.0943718	-0.00149961	0.00051439	0.00396735					0.0943718	-0.0127314	-0.00503223	0.00793469
0.0953549	-0.00159679	0.000519058	0.0158694					0.0953549	-0.0126979	-0.00506936	0.0158694
0.0963379	-0.0016931	0.000523649	0.00793469					0.0963379	-0.0126644	-0.00510681	0.0158694
0.097321	-0.00178851	0.000528161	0					0.097321	-0.0126311	-0.00514456	0.0158694
0.098304	-0.00188294	0.000532593	0.00396735					0.098304	-0.0125978	-0.00518261	0.00793469
0.099287	-0.00197633	0.000536943	0.011902					0.099287	-0.0125646	-0.00522095	0.0198367
0.10027	-0.00206862	0.00054121	0.0198367					0.10027	-0.0125316	-0.00525956	0.011902
0.101253	-0.00215976	0.000545392	0					0.101253	-0.0124986	-0.00529845	0.00396735
0.102236	-0.00224968	0.000549488	0.011902					0.102236	-0.0124658	-0.0053376	0.00396735
0.103219	-0.00233832	0.000553496	0.0158694					0.103219	-0.0124331	-0.005377	0.011902
0.104202	-0.00242563	0.000557414	0.0158694					0.104202	-0.0124005	-0.00541665	0
0.105185	-0.00251154	0.000561241	0.00793469					0.105185	-0.0123681	-0.00545653	0.0158694
0.106168	-0.00259601	0.000564974	0.011902					0.106168	-0.0123359	-0.00549663	0.0198367
0.107151	-0.00267897	0.000568612	0.0158694					0.107151	-0.0123037	-0.00553695	0.0158694
0.108134	-0.00276036	0.000572153	0.00793469					0.108134	-0.0122718	-0.00557746	0.011902
0.109117	-0.00284014	0.000575595	0.0198367					0.109117	-0.01224	-0.00561817	0.0158694
0.1101	-0.00291825	0.000578936	0.00396735					0.1101	-0.0122084	-0.00565907	0.00396735
0.111084	-0.00299464	0.000582174	0.0158694					0.111084	-0.012177	-0.00570013	0.00793469
0.112067	-0.00306925	0.000585307	0.00793469					0.112067	-0.0121458	-0.00574135	0.011902
0.11305	-0.00314204	0.000588333	0.00396735					0.11305	-0.0121148	-0.00578272	0.00396735
0.114033	-0.00321295	0.00059125	0.0198367					0.114033	-0.012084	-0.00582423	0.00793469
0.115016	-0.00328193	0.000594055	0.011902					0.115016	-0.0120534	-0.00586586	0.0198367
0.115999	-0.00334895	0.000596748	0.0158694					0.115999	-0.012023	-0.00590761	0.011902
0.116982	-0.00341395	0.000599326	0.00793469					0.116982	-0.0119929	-0.00594946	0.0277714
0.117965	-0.00347689	0.000601787	0.00793469					0.117965	-0.011963	-0.0059914	0.011902
0.118948	-0.00353772	0.000604128	0					0.118948	-0.0119334	-0.00603342	0.00793469
0.119931	-0.00359641	0.000606349	0.0158694					0.119931	-0.0119041	-0.0060755	-6.0536e-08
0.120914	-0.00365291	0.000608447	0.0238041					0.120914	-0.011875	-0.00611764	0.0198367
0.121897	-0.00370719	0.00061042	0.011902					0.121897	-0.0118461	-0.00615981	0.011902
0.12288	-0.0037592	0.000612267	0.00396735					0.12288	-0.0118176	-0.00620202	0.0198367
0.123863	-0.00380891	0.000613985	0.0198367					0.123863	-0.0117893	-0.00624424	0.011902
0.124846	-0.00385629	0.000615573	0.00793469					0.124846	-0.0117614	-0.00628646	0.011902
0.125829	-0.00390131	0.00061703	0.0198367					0.125829	-0.0117337	-0.00632867	0.011902
0.126812	-0.00394392	0.000618353	0.00793469					0.126812	-0.0117064	-0.00637085	0.011902
0.127795	-0.00398411	0.000619541	0.00793469					0.127795	-0.0116794	-0.006413	0.00396735
0.128778	-0.00402184	0.000620593	0.011902					0.128778	-0.0116527	-0.00645509	0.00396735
0.129761	-0.0040571	0.000621507	0.00793469					0.129761	-0.0116263	-0.00649712	0.00793469
0.130744	-0.00408984	0.000622282	0.0158694					0.130744	-0.0116003	-0.00653907	0.0158694
0.131727	-0.00412006	0.000622917	0.011902					0.131727	-0.0115746	-0.00658093	0.0198367
0.13271	-0.00414772	0.00062341	0.0158694					0.13271	-0.0115493	-0.00662268	0
0.133693	-0.00417282	0.000623761	0.011902					0.133693	-0.0115244	-0.00666431	0.011902
0.134676	-0.00419533	0.000623969	0					0.134676	-0.0114998	-0.00670581	0.011902
0.13566	-0.00421524	0.000624032	0.0198367					0.13566	-0.0114756	-0.00674716	0.0238041
0.136643	-0.00423253	0.000623951	0.011902					0.136643	-0.0114517	-0.00678835	0
0.137626	-0.00424719	0.000623724	0.00793469					0.137626	-0.0114282	-0.00682936	0.0198367
0.138609	-0.00425921	0.00062335	0.0198367					0.138609	-0.0114052	-0.00687018	0.0158694
0.139592	-0.00426858	0.000622831	0.011902					0.139592	-0.0113825	-0.00691079	0.011902
0.140575	-0.0042753	0.000622164	0.00793469					0.140575	-0.0113602	-0.00695119	0.0198367
0.141558	-0.00427935	0.00062135	0.011902					0.141558	-0.0113383	-0.00699135	0.011902
0.142541	-0.00428075	0.00062039	0.00396735					0.142541	-0.0113168	-0.00703127	0.00396735
0.143524	-0.00427948	0.000619282	0.00396735					0.143524	-0.0112957	-0.00707092	0.011902
0.144507	-0.00427554	0.000618028	0.011902					0.144507	-0.011275	-0.0071103	0.00793469
0.14549	-0.00426894	0.000616628	-6.0536e-08					0.14549	-0.0112547	-0.00714938	0.011902
0.146473	-0.00425969	0.000615081	0.00793469					0.146473	-0.0112348	-0.00718816	0.0198367
0.147456	-0.00424778	0.000613389	0.011902					0.147456	-0.0112153	-0.00722663	0.011902
0.148439	-0.00423323	0.000611552	0					0.148439	-0.0111963	-0.00726476	0.0198367
0.149422	-0.00421604	0.000609572	0.0158694					0.149422	-0.0111776	-0.00730254	0.0198367
0.150405	-0.00419623	0.000607448	0.0198367					0.150405	-0.0111594	-0.00733996	0.00396735
0.151388	-0.00417381	0.000605183	0.011902					0.151388	-0.0111415	-0.00737701	0.0158694
0.152371	-0.0041488	0.000602778	0.011902					0.152371	-0.0111241	-0.00741367	0.00396735
0.153354	-0.00412121	0.000600233	0.00793469					0.153354	-0.0111071	-0.00744992	0.00396735
0.154337	-0.00409106	0.000597551	0.00396735					0.154337	-0.0110905	-0.00748576	0.00793469
0.15532	-0.00405836	0.000594733	0.0158694					0.15532	-0.0110743	-0.00752117	0.00793469
0.156303	-0.00402315	0.000591781	0.0158694					0.156303	-0.0110585	-0.00755614	0.00396735
0.157286	-0.00398545	0.000588697	0.0198367					0.157286	-0.0110432	-0.00759065	0.011902
0.158269	-0.00394528	0.000585484	0.0158694					0.158269	-0.0110282	-0.00762468	-6.0536e-08
0.159252	-0.00390266	0.000582142	0.0158694					0.159252	-0.0110136	-0.00765824	0
0.160236	-0.00385764	0.000578675	0.0198367					0.160236	-0.0109994	-0.00769129	0.011902
0.161219	-0.00381023	0.000575086	0.0198367					0.161219	-0.0109856	-0.00772384	0.011902
0.162202	-0.00376047	0.000571376	0.011902					0.162202	-0.0109722	-0.00775587	0.00793469
0.163185	-0.00370839	0.000567549	0.011902					0.163185	-0.0109591	-0.00778735	0.011902
0.164168	-0.00365404	0.000563607	0.0158694					0.164168	-0.0109465	-0.0078183	0.00793469
0.165151	-0.00359743	0.000559554	0.00793469					0.165151	-0.0109342	-0.00784868	0.00793469
0.166134	-0.00353862	0.000555393	-6.0536e-08					0.166134	-0.0109222	-0.00787849	0.0198367
0.167117	-0.00347764	0.000551128	0.0158694					0.167117	-0.0109107	-0.00790772	0.011902
0.1681	-0.00341454	0.00054676	0.00793469					0.1681	-0.0108995	-0.00793635	0.00793469
0.169083	-0.00334934	0.000542296	0.011902					0.169083	-0.0108886	-0.00796438	0.00793469
0.170066	-0.00328211	0.000537737	0.011902					0.170066	-0.010878	-0.00799178	0.00396735
0.171049	-0.00321288	0.000533088	0.00396735					0.171049	-0.0108678	-0.00801856	0.0198367
0.172032	-0.0031417	0.000528353	0.00793469					0.172032	-0.010858	-0.00804471	0.0158694
0.173015	-0.00306862	0.000523535	0.0158694					0.173015	-0.0108484	-0.0080702	0.011902
0.173998	-0.00299368	0.00051864	0.011902					0.173998	-0.0108391	-0.00809504	0.0158694
0.174981	-0.00291693	0.000513672	0.0198367					0.174981	-0.0108302	-0.00811921	0.011902
0.175964	-0.00283842	0.000508634	0.011902					0.175964	-0.0108215	-0.00814271	0
0.176947	-0.00275822	0.000503532	0.011902					0.176947	-0.0108131	-0.00816553	0.0158694
0.17793	-0.00267635	0.000498369	0.0158694					0.17793	-0.010805	-0.00818765	0.011902
0.178913	-0.00259289	0.000493152	0.00793469					0.178913	-0.0107972	-0.00820908	0.011902
0.179896	-0.00250789	0.000487885	0.011902					0.179896	-0.0107896	-0.00822981	0.00396735
0.180879	-0.00242139	0.000482572	0.00793469					0.180879	-0.0107823	-0.00824983	0.00396735
0.181862	-0.00233345	0.000477218	0					0.181862	-0.0107752	-0.00826913	0.0158694
0.182845	-0.00224414	0.000471829	0.0198367					0.182845	-0.0107683	-0.00828772	0.00396735
0.183828	-0.0021535	0.000466411	0.00793469					0.183828	-0.0107616	-0.00830558	0.011902
0.184812	-0.00206159	0.000460967	0.011902					0.184812	-0.0107552	-0.00832273	0.00793469
0.185795	-0.00196848	0.000455503	0.0238041					0.185795	-0.0107489	-0.00833914	0.00793469
0.186778	-0.00187421	0.000450026	0.011902					0.186778	-0.0107428	-0.00835483	-6.0536e-08
0.187761	-0.00177885	0.000444539	0.00396735					0.187761	-0.0107369	-0.00836979	0.011902
0.188744	-0.00168246	0.000439049	0.00793469					0.188744	-0.0107312	-0.00838402	0.011902
0.189727	-0.00158509	0.000433561	0.00396735					0.189727	-0.0107256	-0.00839753	0.0198367
0.19071	-0.00148681	0.000428081	0.0158694					0.19071	-0.0107202	-0.00841032	0.0158694
0.191693	-0.00138767	0.000422613	0.00793469					0.191693	-0.0107148	-0.00842238	0.011902
0.192676	-0.00128773	0.000417164	0.011902					0.192676	-0.0107097	-0.00843372	0.0198367
0.193659	-0.00118706	0.00041174	0.0158694					0.193659	-0.0107046	-0.00844435	-6.0536e-08
0.194642	-0.00108571	0.000406345	0.00793469					0.194642	-0.0106996	-0.00845428	0.00396735
0.195625	-0.000983745	0.000400985	0.00396735					0.195625	-0.0106947	-0.0084635	0.00793469
0.196608	-0.000881219	0.000395666	0.011902					0.196608	-0.0106899	-0.00847203	0.011902
0.197591	-0.000778193	0.000390393	0.00396735					0.197591	-0.0106851	-0.00847987	0.00396735
0.198574	-0.000674727	0.000385172	0.00793469					0.198574	-0.0106804	-0.00848704	0.011902
0.199557	-0.00057088	0.000380008	0.00396735					0.199557	-0.0106758	-0.00849354	0.011902
0.20054	-0.00046671	0.000374907	0.0158694					0.20054	-0.0106712	-0.00849939	0.00793469
0.201523	-0.000362276	0.000369874	0.0198367					0.201523	-0.0106666	-0.00850459	0.00793469
0.202506	-0.000257634	0.000364915	0.00396735					0.202506	-0.010662	-0.00850916	0.0158694
0.203489	-0.000152843	0.000360034	0					0.203489	-0.0106574	-0.00851311	0.00396735
0.204472	-4.796e-05	0.000355237	0.011902					0.204472	-0.0106529	-0.00851646	0.011902
0.205455	5.69596e-05	0.00035053	0.0158694					0.205455	-0.0106483	-0.00851922	0.00793469
0.206438	0.000161859	0.000345916	0.0238041					0.206438	-0.0106437	-0.0085214	0.011902
0.207421	0.000266684	0.000341401	0.00793469					0.207421	-0.0106391	-0.00852303	0.00793469
0.208404	0.00037138	0.000336991	0.00793469					0.208404	-0.0106344	-0.00852412	0.0158694
0.209388	0.000475891	0.000332689	0.00396735					0.209388	-0.0106297	-0.0085247	0.011902
0.210371	0.000580166	0.0003285	0.011902					0.210371	-0.010625	-0.00852477	0.0158694
0.211354	0.00068415	0.00032443	0.00793469					0.211354	-0.0106202	-0.00852436	0.011902
0.212337	0.000787794	0.000320483	0.00396735					0.212337	-0.0106153	-0.00852349	0.00793469
0.21332	0.000891045	0.000316662	0.0198367					0.21332	-0.0106104	-0.00852218	0.0158694
0.214303	0.000993853	0.000312972	0.00396735					0.214303	-0.0106054	-0.00852045	0.0198367
0.215286	0.00109617	0.000309418	0.00793469					0.215286	-0.0106004	-0.00851833	0.011902
0.216269	0.00119794	0.000306003	0.00793469					0.216269	-0.0105953	-0.00851584	0.0198367
0.217252	0.00129913	0.000302731	0.011902					0.217252	-0.0105901	-0.008513	0.011902
0.218235	0.00139968	0.000299606	0.0198367					0.218235	-0.0105848	-0.00850985	0.00396735
0.219218	0.00149955	0.000296631	0.011902					0.219218	-0.0105794	-0.00850639	0.0158694
0.220201	0.00159869	0.00029381	0.00396735					0.220201	-0.010574	-0.00850266	0.00793469
0.221184	0.00169706	0.000291146	0.00793469					0.221184	-0.0105685	-0.00849869	0.0158694
0.222167	0.00179462	0.000288643	0.00396735					0.222167	-0.010563	-0.0084945	0.0158694
0.22315	0.00189132	0.000286302	0.011902					0.22315	-0.0105573	-0.00849012	0.0277714
0.224133	0.00198713	0.000284127	0.0158694					0.224133	-0.0105516	-0.00848557	0.011902
0.225116	0.002082	0.00028212	0					0.225116	-0.0105458	-0.00848089	0.0198367
0.226099	0.00217589	0.000280284	0.00793469					0.226099	-0.01054	-0.0084761	0.011902
0.227082	0.00226877	0.000278622	0.00793469					0.227082	-0.0105341	-0.00847122	0.00793469
0.228065	0.0023606	0.000277134	0.00396735					0.228065	-0.0105282	-0.00846629	0.011902
0.229048	0.00245134	0.000275823	0.00793469					0.229048	-0.0105222	-0.00846133	0.0198367
0.230031	0.00254096	0.000274691	0.0158694					0.230031	-0.0105162	-0.00845638	0.011902
0.231014	0.00262943	0.000273739	0.00396735					0.231014	-0.0105101	-0.00845145	0.0158694
0.231997	0.00271671	0.000272968	0.00396735					0.231997	-0.0105041	-0.00844658	0.0198367
0.23298	0.00280277	0.00027238	0.00396735					0.23298	-0.010498	-0.00844179	0.00396735
0.233964	0.00288759	0.000271975	0.011902					0.233964	-0.0104919	-0.00843712	0.00793469
0.234947	0.00297112	0.000271755	0.00396735					0.234947	-0.0104859	-0.00843259	0.0238041
0.23593	0.00305335	0.000271719	0.0238041					0.23593	-0.0104799	-0.00842822	0.011902
0.236913	0.00313425	0.000271868	0.00396735					0.236913	-0.0104739	-0.00842404	0.011902
0.237896	0.00321379	0.000272202	0.00396735					0.237896	-0.0104679	-0.00842009	0.0158694
0.238879	0.00329194	0.00027272	0					0.238879	-0.0104621	-0.00841637	0.011902
0.239862	0.00336869	0.000273424	0.0198367					0.239862	-0.0104563	-0.00841293	0.0198367
0.240845	0.003444	0.000274311	0.011902					0.240845	-0.0104506	-0.00840978	0.011902
0.241828	0.00351787	0.000275382	0.011902					0.241828	-0.010445	-0.00840694	0.011902
0.242811	0.00359027	0.000276635	0.011902					0.242811	-0.0104396	-0.00840445	0.00396735
0.243794	0.00366117	0.00027807	0.00793469					0.243794	-0.0104343	-0.00840232	0.0238041
0.244777	0.00373056	0.000279684	0.00396735					0.244777	-0.0104292	-0.00840057	0.00396735
0.24576	0.00379843	0.000281477	-6.0536e-08					0.24576	-0.0104242	-0.00839922	0.0158694
0.246743	0.00386476	0.000283446	0.011902					0.246743	-0.0104195	-0.0083983	0.011902
0.247726	0.00392953	0.000285589	0.0158694					0.247726	-0.010415	-0.00839783	0.011902
0.248709	0.00399273	0.000287905	0.00793469					0.248709	-0.0104107	-0.00839781	0.011902
0.249692	0.00405435	0.000290391	0.011902					0.249692	-0.0104067	-0.00839828	0.0158694
0.250675	0.00411437	0.000293044	0.011902					0.250675	-0.010403	-0.00839924	0.0198367
0.251658	0.00417279	0.000295862	0.0277714					0.251658	-0.0103996	-0.00840071	0.00396735
0.252641	0.0042296	0.000298841	0.00396735					0.252641	-0.0103965	-0.00840271	0.0198367
0.253624	0.00428477	0.000301978	0.00793469					0.253624	-0.0103938	-0.00840524	0.0158694
0.254607	0.00433832	0.000305271	0.0198367					0.254607	-0.0103915	-0.00840832	0.011902
0.25559	0.00439023	0.000308714	0.00793469					0.25559	-0.0103896	-0.00841197	0.011902
0.256573	0.0044405	0.000312305	0.00793469					0.256573	-0.0103881	-0.00841618	0.0158694
0.257556	0.00448912	0.00031604	0.0158694					0.257556	-0.010387	-0.00842098	0.011902
0.25854	0.00453609	0.000319914	0.011902					0.25854	-0.0103865	-0.00842636	0.011902
0.259523	0.0045814	0.000323923	0.0158694					0.259523	-0.0103864	-0.00843233	0.0238041
0.260506	0.00462505	0.000328062	0.011902					0.260506	-0.0103869	-0.00843891	0.0158694
0.261489	0.00466705	0.000332327	0.00396735					0.261489	-0.0103879	-0.00844608	0.00793469
0.262472	0.00470739	0.000336713	0.00793469					0.262472	-0.0103895	-0.00845386	0.00396735
0.263455	0.00474607	0.000341215	0.00396735					0.263455	-0.0103917	-0.00846224	0.011902
0.264438	0.0047831	0.000345827	0.011902					0.264438	-0.0103945	-0.00847123	0.00793469
0.265421	0.00481847	0.000350545	0.0198367					0.265421	-0.010398	-0.00848082	0.0198367
0.266404	0.00485219	0.000355362	0.011902					0.266404	-0.0104022	-0.00849102	0.0198367
0.267387	0.00488427	0.000360273	0.00793469					0.267387	-0.010407	-0.00850181	0.00396735
0.26837	0.0049147	0.000365272	0.0198367					0.26837	-0.0104127	-0.00851319	0.011902
0.269353	0.0049435	0.000370354	0.0158694					0.269353	-0.010419	-0.00852516	0.00793469
0.270336	0.00497066	0.000375512	0.00396735					0.270336	-0.0104261	-0.0085377	0.00793469
0.271319	0.0049962	0.00038074	0.011902					0.271319	-0.0104341	-0.00855081	0.00793469
0.272302	0.00502012	0.000386031	0					0.272302	-0.0104429	-0.00856448	0.00793469
0.273285	0.00504244	0.00039138	0.011902					0.273285	-0.0104525	-0.00857869	0.011902
0.274268	0.00506315	0.000396779	0.00396735					0.274268	-0.010463	-0.00859343	0.011902
0.275251	0.00508228	0.000402223	0.00396735					0.275251	-0.0104744	-0.00860868	0.0158694
0.276234	0.00509982	0.000407703	0					0.276234	-0.0104867	-0.00862444	0.00793469
0.277217	0.0051158	0.000413215	0.011902					0.277217	-0.0105	-0.00864068	0.011902
0.2782	0.00513021	0.000418749	0.00793469					0.2782	-0.0105142	-0.00865738	0
0.279183	0.00514308	0.000424301	0.0198367					0.279183	-0.0105294	-0.00867452	0.011902
0.280166	0.00515441	0.000429862	0.00793469					0.280166	-0.0105457	-0.00869208	0
0.281149	0.00516422	0.000435426	0.00396735					0.281149	-0.0105629	-0.00871005	0.011902
0.282132	0.00517252	0.000440986	0.011902					0.282132	-0.0105812	-0.00872839	0.011902
0.283116	0.00517933	0.000446534	0.00396735					0.283116	-0.0106005	-0.00874707	0.00396735
0.284099	0.00518465	0.000452063	0.011902					0.284099	-0.010621	-0.00876609	0.00793469
0.285082	0.00518851	0.000457566	-6.0536e-08					0.285082	-0.0106425	-0.0087854	0.00396735
0.286065	0.00519091	0.000463036	0.0158694					0.286065	-0.0106652	-0.00880497	0.0158694
0.287048	0.00519188	0.000468466	0.011902					0.287048	-0.010689	-0.00882479	0.00396735
0.288031	0.00519143	0.000473849	0					0.288031	-0.0107139	-0.00884481	0.011902
0.289014	0.00518958	0.000479177	0.00396735					0.289014	-0.01074	-0.00886502	0.011902
0.289997	0.00518634	0.000484443	0.00396735					0.289997	-0.0107672	-0.00888536	0.00793469
0.29098	0.00518173	0.00048964	0.00793469					0.29098	-0.0107956	-0.00890582	0.00396735
0.291963	0.00517577	0.000494761	0.0198367					0.291963	-0.0108253	-0.00892636	0.011902
0.292946	0.00516847	0.000499799	0.011902					0.292946	-0.0108561	-0.00894694	0.00396735
0.293929	0.00515986	0.000504748	0.0158694					0.293929	-0.0108882	-0.00896753	0.0198367
0.294912	0.00514995	0.000509599	0.0198367					0.294912	-0.0109214	-0.00898809	0.011902
0.295895	0.00513876	0.000514347	0.00793469					0.295895	-0.0109559	-0.00900859	0.00793469
0.296878	0.0051263	0.000518984	0.0158694					0.296878	-0.0109917	-0.00902898	0.0158694
0.297861	0.00511261	0.000523504	0.0158694					0.297861	-0.0110287	-0.00904924	0.0158694
0.298844	0.00509769	0.0005279	0.0198367					0.298844	-0.0110669	-0.00906933	0.0158694
0.299827	0.00508157	0.000532166	0.00396735					0.299827	-0.0111064	-0.0090892	0.00793469
0.30081	0.00506427	0.000536296	0.00793469					0.30081	-0.0111471	-0.00910882	0.0158694
0.301793	0.00504581	0.000540283	0.00793469					0.301793	-0.0111891	-0.00912815	0.00396735
0.302776	0.0050262	0.00054412	0.00793469					0.302776	-0.0112324	-0.00914715	0.0158694
0.303759	0.00500546	0.000547803	0.00396735					0.303759	-0.0112769	-0.00916579	0.0198367
0.304742	0.00498363	0.000551325	0.011902					0.304742	-0.0113226	-0.00918403	0.0198367
0.305725	0.00496071	0.00055468	0.00396735					0.305725	-0.0113697	-0.00920182	0.0158694
0.306708	0.00493673	0.000557863	0.00396735					0.306708	-0.0114179	-0.00921914	0
0.307692	0.0049117	0.000560869	0.0198367					0.307692	-0.0114675	-0.00923594	0.011902
0.308675	0.00488565	0.000563691	0.011902					0.308675	-0.0115183	-0.00925218	0.0198367
0.309658	0.0048586	0.000566326	0.0158694					0.309658	-0.0115703	-0.00926784	0.0198367
0.310641	0.00483056	0.000568767	0.00793469					0.310641	-0.0116235	-0.00928286	0.0198367
0.311624	0.00480157	0.000571011	0.0238041					0.311624	-0.011678	-0.00929723	0.00396735
0.312607	0.00477162	0.000573052	0.00793469					0.312607	-0.0117337	-0.0093109	0.00793469
0.31359	0.00474076	0.000574887	0.011902					0.31359	-0.0117906	-0.00932383	0.0158694
0.314573	0.00470899	0.00057651	0.011902					0.314573	-0.0118488	-0.009336	0.0198367
0.315556	0.00467633	0.000577918	0.011902					0.315556	-0.0119081	-0.00934738	0.0158694
0.316539	0.0046428	0.000579106	0					0.316539	-0.0119686	-0.00935792	0.00396735
0.317522	0.00460843	0.000580072	0.0158694					0.317522	-0.0120302	-0.0093676	0.0158694
0.318505	0.00457323	0.000580811	0.011902					0.318505	-0.0120931	-0.00937639	0.00793469
0.319488	0.00453722	0.00058132	0.011902					0.319488	-0.012157	-0.00938425	0.00793469
0.320471	0.00450042	0.000581596	0.011902					0.320471	-0.0122221	-0.00939117	0.00793469
0.321454	0.00446284	0.000581636	0.00396735					0.321454	-0.0122883	-0.00939711	0.00396735
0.322437	0.0044245	0.000581438	0					0.322437	-0.0123557	-0.00940205	0.00396735
0.32342	0.00438543	0.000580998	0.0198367					0.32342	-0.0124241	-0.00940596	0.0198367
0.324403	0.00434563	0.000580314	0.011902					0.324403	-0.0124935	-0.00940882	0.0198367
0.325386	0.00430513	0.000579384	0.00396735					0.325386	-0.0125641	-0.00941061	0.011902
0.326369	0.00426394	0.000578207	0.00793469					0.326369	-0.0126356	-0.00941129	0.011902
0.327352	0.00422208	0.00057678	0.011902					0.327352	-0.0127082	-0.00941086	0.011902
0.328335	0.00417956	0.000575102	0.0158694					0.328335	-0.0127818	-0.0094093	0.00793469
0.329318	0.00413641	0.000573171	0.0277714					0.329318	-0.0128563	-0.00940659	0.011902
0.330301	0.00409263	0.000570986	0					0.330301	-0.0129318	-0.0094027	0.011902
0.331284	0.00404824	0.000568547	0.00793469					0.331284	-0.0130083	-0.00939764	0.00793469
0.332268	0.00400325	0.000565852	0.00793469					0.332268	-0.0130857	-0.00939137	0.0158694
0.333251	0.00395769	0.0005629	0.00396735					0.333251	-0.0131639	-0.0093839	0
0.334234	0.00391157	0.000559693	0.011902					0.334234	-0.013243	-0.00937521	0.00793469
0.335217	0.00386489	0.000556229	0.00793469					0.335217	-0.013323	-0.0093653	0.00793469
0.3362	0.00381768	0.000552508	0.00396735					0.3362	-0.0134038	-0.00935415	0.00793469
0.337183	0.00376995	0.00054853	0.0158694					0.337183	-0.0134854	-0.00934176	0.0198367
0.338166	0.00372171	0.000544296	0.011902					0.338166	-0.0135678	-0.00932813	0.00396735
0.339149	0.00367297	0.000539807	0.0198367					0.339149	-0.0136509	-0.00931325	0.00793469
0.340132	0.00362375	0.000535063	0.011902					0.340132	-0.0137348	-0.00929712	0.0198367
0.341115	0.00357407	0.000530065	0.00793469					0.341115	-0.0138194	-0.00927975	0.00793469
0.342098	0.00352392	0.000524814	0					0.342098	-0.0139047	-0.00926113	0.00793469
0.343081	0.00347333	0.000519311	0.0158694					0.343081	-0.0139906	-0.00924127	-6.0536e-08
0.344064	0.0034223	0.000513559	0.0198367					0.344064	-0.0140771	-0.00922018	0
0.345047	0.00337085	0.000507557	0.0198367					0.345047	-0.0141643	-0.00919785	-6.0536e-08
0.34603	0.003319	0.000501309	0.0158694					0.34603	-0.014252	-0.00917431	0.00396735
0.347013	0.00326674	0.000494816	0.0198367					0.347013	-0.0143403	-0.00914955	0.0158694
0.347996	0.0032141	0.000488079	0.011902					0.347996	-0.0144291	-0.0091236	0.00396735
0.348979	0.00316108	0.000481102	0					0.348979	-0.0145184	-0.00909646	0.0158694
0.349962	0.0031077	0.000473886	0.0158694					0.349962	-0.0146082	-0.00906815	0.00396735
0.350945	0.00305396	0.000466435	0.00793469					0.350945	-0.0146985	-0.00903869	0.011902
0.351928	0.00299988	0.000458749	0.0158694					0.351928	-0.0147891	-0.00900809	0.00793469
0.352911	0.00294547	0.000450833	0.00793469					0.352911	-0.0148802	-0.00897637	0.011902
0.353894	0.00289074	0.000442689	0					0.353894	-0.0149716	-0.00894356	0.00793469
0.354877	0.00283569	0.00043432	0.00793469					0.354877	-0.0150634	-0.00890967	0.0198367
0.35586	0.00278034	0.000425729	0.00793469					0.35586	-0.0151555	-0.00887473	0.00793469
0.356844	0.00272471	0.000416919	0.011902					0.356844	-0.0152478	-0.00883877	0.00396735
0.357827	0.00266879	0.000407894	0.0158694					0.357827	-0.0153405	-0.0088018	0.0198367
0.35881	0.00261261	0.000398657	0.00396735					0.35881	-0.0154333	-0.00876387	-6.0536e-08
0.359793	0.00255616	0.00038921	0.011902					0.359793	-0.0155264	-0.008725	0.011902
0.360776	0.00249947	0.000379559	0.0158694					0.360776	-0.0156197	-0.00868522	0.00396735
0.361759	0.00244255	0.000369706	0.0198367					0.361759	-0.0157131	-0.00864457	0.011902
0.362742	0.00238539	0.000359656	0.0198367					0.362742	-0.0158067	-0.00860307	0.00793469
0.363725	0.00232802	0.000349412	0.011902					0.363725	-0.0159003	-0.00856076	0.0198367
0.364708	0.00227045	0.000338977	0.0198367					0.364708	-0.0159941	-0.00851768	0.0198367
0.365691	0.00221268	0.000328357	0.011902					0.365691	-0.0160879	-0.00847387	0.011902
0.366674	0.00215472	0.000317555	0.011902					0.366674	-0.0161818	-0.00842937	0.00793469
0.367657	0.0020966	0.000306575	0.00396735					0.367657	-0.0162756	-0.00838421	0.0158694
0.36864	0.00203831	0.000295421	0.011902					0.36864	-0.0163695	-0.00833844	0.00396735
0.369623	0.00197987	0.000284098	0.011902					0.369623	-0.0164633	-0.0082921	0.00793469
0.370606	0.00192129	0.00027261	0.00396735					0.370606	-0.0165571	-0.00824523	0.0198367
0.371589	0.00186259	0.000260961	0.011902					0.371589	-0.0166508	-0.00819787	0.0198367
0.372572	0.00180377	0.000249156	0.0198367					0.372572	-0.0167444	-0.00815008	0.0158694
0.373555	0.00174484	0.000237199	0.00396735					0.373555	-0.0168378	-0.00810189	0.00793469
0.374538	0.00168582	0.000225094	0.00396735					0.374538	-0.0169311	-0.00805336	0.011902
0.375521	0.00162672	0.000212847	0.00396735					0.375521	-0.0170243	-0.00800453	0.011902
0.376504	0.00156754	0.000200461	0.011902					0.376504	-0.0171173	-0.00795545	0.00396735
0.377487	0.00150831	0.000187942	0.0198367					0.377487	-0.0172101	-0.00790617	0.00396735
0.37847	0.00144903	0.000175294	0.011902					0.37847	-0.0173027	-0.00785674	0.0158694
0.379453	0.00138972	0.000162521	0.0238041					0.379453	-0.017395	-0.0078072	0.011902
0.380436	0.00133039	0.000149628	0.011902					0.380436	-0.0174871	-0.00775761	0.011902
0.38142	0.00127105	0.000136621	0.00793469					0.38142	-0.0175789	-0.00770802	0.011902
0.382403	0.00121171	0.000123504	0					0.382403	-0.0176705	-0.00765848	0.00793469
0.383386	0.00115239	0.000110281	0.00793469					0.383386	-0.0177617	-0.00760904	0.00793469
0.384369	0.0010931	9.69572e-05	0.00396735					0.384369	-0.0178527	-0.00755976	0.011902
0.385352	0.00103386	8.35379e-05	0.011902					0.385352	-0.0179433	-0.00751067	0.00793469
0.386335	0.000974664	7.00277e-05	0.00396735					0.386335	-0.0180335	-0.00746184	0.0158694
0.387318	0.000915542	5.64314e-05	0.0198367					0.387318	-0.0181235	-0.00741332	0.00396735
0.388301	0.000856504	4.27538e-05	0.011902					0.388301	-0.018213	-0.00736516	0.0277714
0.389284	0.000797563	2.89998e-05	0.011902					0.389284	-0.0183022	-0.00731741	0.00793469
0.390267	0.000738734	1.51744e-05	0.011902					0.390267	-0.018391	-0.00727011	0.00396735
0.39125	0.000680029	1.28232e-06	0.011902					0.39125	-0.0184794	-0.00722333	0.00793469
0.392233	0.000621465	-1.26715e-05	0.00793469					0.392233	-0.0185674	-0.00717711	0.0198367
0.393216	0.000563054	-2.66821e-05	0.011902					0.393216	-0.018655	-0.0071315	0.011902
0.394199	0.000504812	-4.07446e-05	0					0.394199	-0.0187422	-0.00708656	0.00396735
0.395182	0.000446754	-5.48542e-05	0.00793469					0.395182	-0.018829	-0.00704232	0.0158694
0.396165	0.000388894	-6.90058e-05	0.011902					0.396165	-0.0189153	-0.00699885	0.0158694
0.397148	0.000331247	-8.31946e-05	0.00793469					0.397148	-0.0190012	-0.00695619	0.00793469
0.398131	0.000273829	-9.74157e-05	0.011902					0.398131	-0.0190866	-0.00691438	0.0198367
0.399114	0.000216654	-0.000111664	0.0198367					0.399114	-0.0191716	-0.00687347	0.011902
0.400097	0.000159739	-0.000125935	0.0198367					0.400097	-0.0192561	-0.00683351	0.00793469
0.40108	0.000103098	-0.000140223	0.00793469					0.40108	-0.0193402	-0.00679455	0.0158694
0.402063	4.67477e-05	-0.000154523	0.00396735					0.402063	-0.0194238	-0.00675662	0.0158694
0.403046	-9.29646e-06	-0.000168831	0.00793469					0.403046	-0.0195069	-0.00671978	0.00396735
0.404029	-6.50185e-05	-0.000183142	0.00396735					0.404029	-0.0195896	-0.00668406	0.0198367
0.405012	-0.000120403	-0.00019745	0.0198367					0.405012	-0.0196718	-0.00664951	0
0.405996	-0.000175432	-0.00021175	0.011902					0.405996	-0.0197535	-0.00661617	0.00396735
0.406979	-0.000230092	-0.000226038	0.00793469					0.406979	-0.0198348	-0.00658408	0.0158694
0.407962	-0.000284365	-0.000240309	0.0158694					0.407962	-0.0199155	-0.00655326	0.011902
0.408945	-0.000338236	-0.000254557	0.00793469					0.408945	-0.0199958	-0.00652378	0.011902
0.409928	-0.000391687	-0.000268778	0.011902					0.409928	-0.0200756	-0.00649565	-6.0536e-08
0.410911	-0.000444703	-0.000282965	0.00793469					0.410911	-0.020155	-0.00646891	0.00396735
0.411894	-0.000497266	-0.000297115	0.00793469					0.411894	-0.0202339	-0.00644361	0.00793469
0.412877	-0.000549361	-0.000311223	0.0198367					0.412877	-0.0203122	-0.00641976	0.0158694
0.41386	-0.000600972	-0.000325282	0.011902					0.41386	-0.0203902	-0.0063974	0.011902
0.414843	-0.00065208	-0.000339289	0.011902					0.414843	-0.0204676	-0.00637656	0.011902
0.415826	-0.000702671	-0.000353237	0.00793469					0.415826	-0.0205446	-0.00635727	0
0.416809	-0.000752727	-0.000367122	0.0158694					0.416809	-0.0206211	-0.00633956	0.00793469
0.417792	-0.000802232	-0.000380939	0.011902					0.417792	-0.0206971	-0.00632344	0.0158694
0.418775	-0.00085117	-0.000394682	0.00793469					0.418775	-0.0207727	-0.00630895	0.0277714
0.419758	-0.000899525	-0.000408347	0					0.419758	-0.0208478	-0.0062961	0.00793469
0.420741	-0.000947279	-0.000421927	0.011902					0.420741	-0.0209225	-0.00628492	0.0158694
0.421724	-0.000994418	-0.000435418	0.00396735					0.421724	-0.0209967	-0.00627542	0.00793469
0.422707	-0.00104092	-0.000448815	0.00396735					0.422707	-0.0210705	-0.00626763	0.00396735
0.42369	-0.00108678	-0.000462113	0.00396735					0.42369	-0.0211438	-0.00626156	0.00396735
0.424673	-0.00113198	-0.000475305	0.00793469					0.424673	-0.0212167	-0.00625722	0.0198367
0.425656	-0.00117649	-0.000488387	0.011902					0.425656	-0.0212891	-0.00625462	0
0.426639	-0.00122031	-0.000501354	0.00793469					0.426639	-0.0213611	-0.00625378	0.00396735
0.427622	-0.00126343	-0.000514201	0.011902					0.427622	-0.0214327	-0.00625471	0.011902
0.428605	-0.00130581	-0.000526921	0.00396735					0.428605	-0.0215038	-0.00625742	0.0198367
0.429588	-0.00134746	-0.00053951	0.011902					0.429588	-0.0215746	-0.0062619	0.00793469
0.430572	-0.00138835	-0.000551963	0.00793469					0.430572	-0.0216449	-0.00626817	0.0198367
0.431555	-0.00142848	-0.000564273	0.011902					0.431555	-0.0217148	-0.00627624	0.011902
0.432538	-0.00146782	-0.000576437	0.0158694					0.432538	-0.0217843	-0.00628609	0.011902
0.433521	-0.00150637	-0.000588448	0.00396735					0.433521	-0.0218534	-0.00629773	0.0158694
0.434504	-0.00154411	-0.000600301	0.011902					0.434504	-0.0219221	-0.00631116	0.00396735
0.435487	-0.00158103	-0.000611992	0.00396735					0.435487	-0.0219904	-0.00632638	0.011902
0.43647	-0.00161712	-0.000623514	0.00396735					0.43647	-0.0220583	-0.00634338	0.011902
0.437453	-0.00165236	-0.000634862	0.00793469					0.437453	-0.0221258	-0.00636215	0.0198367
0.438436	-0.00168674	-0.000646032	0.0158694					0.438436	-0.0221929	-0.00638269	0.0158694
0.439419	-0.00172026	-0.000657017	0.011902					0.439419	-0.0222596	-0.00640499	0.0158694
0.440402	-0.00175291	-0.000667814	0.00396735					0.440402	-0.022326	-0.00642903	0.00793469
0.441385	-0.00178466	-0.000678415	0.00396735					0.441385	-0.022392	-0.00645481	0.011902
0.442368	-0.00181552	-0.000688817	0.0198367					0.442368	-0.0224576	-0.00648231	0.011902
0.443351	-0.00184548	-0.000699014	0.00793469					0.443351	-0.0225228	-0.00651152	0.00793469
0.444334	-0.00187453	-0.000709001	0.0158694					0.444334	-0.0225876	-0.00654241	0.00396735
0.445317	-0.00190266	-0.000718773	0.00396735					0.445317	-0.0226521	-0.00657497	0.0238041
0.4463	-0.00192986	-0.000728324	0.0198367					0.4463	-0.0227162	-0.00660918	0.00793469
0.447283	-0.00195614	-0.000737651	0.0198367					0.447283	-0.0227799	-0.00664502	0.011902
0.448266	-0.00198148	-0.000746747	0.00793469					0.448266	-0.0228432	-0.00668246	0.00396735
0.449249	-0.00200588	-0.000755608	0.00396735					0.449249	-0.0229062	-0.00672149	0.011902
0.450232	-0.00202934	-0.00076423	0.011902					0.450232	-0.0229688	-0.00676208	0.011902
0.451215	-0.00205186	-0.000772607	0.011902					0.451215	-0.023031	-0.0068042	0.011902
0.452198	-0.00207344	-0.000780734	0.0198367					0.452198	-0.0230928	-0.00684782	0.00793469
0.453181	-0.00209406	-0.000788608	0.00793469					0.453181	-0.0231542	-0.00689292	0.011902
0.454164	-0.00211374	-0.000796223	0.00396735					0.454164	-0.0232152	-0.00693946	0.0158694
0.455148	-0.00213248	-0.000803575	0.0158694					0.455148	-0.0232759	-0.00698742	0.0158694
0.456131	-0.00215027	-0.00081066	0.0158694					0.456131	-0.0233361	-0.00703676	0.00793469
0.457114	-0.00216713	-0.000817473	0.011902					0.457114	-0.023396	-0.00708745	0.011902
0.458097	-0.00218305	-0.00082401	0.00793469					0.458097	-0.0234554	-0.00713945	0.00793469
0.45908	-0.00219803	-0.000830267	0.00793469					0.45908	-0.0235144	-0.00719273	0.00793469
0.460063	-0.0022121	-0.00083624	0.0158694					0.460063	-0.023573	-0.00724726	0.0198367
0.461046	-0.00222524	-0.000841925	0.0158694					0.461046	-0.0236312	-0.00730299	0.00793469
0.462029	-0.00223747	-0.000847318	0.00793469					0.462029	-0.0236889	-0.00735989	0.0158694
0.463012	-0.0022488	-0.000852416	0.00793469					0.463012	-0.0237462	-0.00741792	0.0198367
0.463995	-0.00225923	-0.000857216	0.0198367					0.463995	-0.023803	-0.00747704	0.00793469
0.464978	-0.00226878	-0.000861713	0.011902					0.464978	-0.0238594	-0.00753721	0.0158694
0.465961	-0.00227746	-0.000865905	0.0198367					0.465961	-0.0239153	-0.00759838	0.0198367
0.466944	-0.00228527	-0.000869788	0.011902					0.466944	-0.0239707	-0.00766052	0.00396735
0.467927	-0.00229224	-0.000873359	0.0198367					0.467927	-0.0240256	-0.00772358	0.0158694
0.46891	-0.00229838	-0.000876617	0.0158694					0.46891	-0.02408	-0.00778752	0.0198367
0.469893	-0.00230369	-0.000879557	0.00396735					0.469893	-0.0241339	-0.0078523	0.00396735
0.470876	-0.00230821	-0.000882178	0					0.470876	-0.0241873	-0.00791786	0.0158694
0.471859	-0.00231194	-0.000884476	0					0.471859	-0.0242401	-0.00798418	0.0198367
0.472842	-0.0023149	-0.000886451	0.00793469					0.472842	-0.0242924	-0.00805119	0.0158694
0.473825	-0.00231711	-0.0008881	0.011902					0.473825	-0.0243441	-0.00811886	0.00793469
0.474808	-0.00231858	-0.000889422	0					0.474808	-0.0243952	-0.00818714	0.0198367
0.475791	-0.00231935	-0.000890413	0.00793469					0.475791	-0.0244458	-0.00825598	0.00396735
0.476774	-0.00231943	-0.000891074	0.00793469					0.476774	-0.0244957	-0.00832535	0.0198367
0.477757	-0.00231883	-0.000891403	0.00793469					0.477757	-0.024545	-0.00839518	0.00793469
0.47874	-0.00231759	-0.000891399	0.011902					0.47874	-0.0245937	-0.00846543	0.0198367
0.479724	-0.00231573	-0.000891061	0.011902					0.479724	-0.0246418	-0.00853607	0.0158694
0.480707	-0.00231327	-0.000890388	0.0158694					0.480707	-0.0246891	-0.00860703	0.00793469
0.48169	-0.00231023	-0.00088938	0.00396735					0.48169	-0.0247358	-0.00867828	0.011902
0.482673	-0.00230664	-0.000888036	0.0198367					0.482673	-0.0247818	-0.00874976	0.011902
0.483656	-0.00230253	-0.000886357	0.0277714					0.483656	-0.0248271	-0.00882144	0.00793469
0.484639	-0.00229792	-0.000884343	0.00793469					0.484639	-0.0248717	-0.00889325	0.011902
0.485622	-0.00229284	-0.000881995	0.00793469					0.485622	-0.0249155	-0.00896516	0.0198367
0.486605	-0.00228731	-0.000879312	0.011902					0.486605	-0.0249585	-0.00903712	0.00793469
0.487588	-0.00228137	-0.000876295	0.00793469					0.487588	-0.0250008	-0.00910908	0.00793469
0.488571	-0.00227504	-0.000872947	0.00396735					0.488571	-0.0250423	-0.009181	0.00396735
0.489554	-0.00226835	-0.000869267	0.00396735					0.489554	-0.0250829	-0.00925282	0.0158694
0.490537	-0.00226133	-0.000865258	0.00396735					0.490537	-0.0251227	-0.00932451	0.011902
0.49152	-0.002254	-0.000860921	0.00793469					0.49152	-0.0251617	-0.00939601	0.0158694
0.492503	-0.00224641	-0.000856258	0.00396735					0.492503	-0.0251998	-0.00946729	0.011902
0.493486	-0.00223857	-0.000851272	0.00793469					0.493486	-0.0252371	-0.00953829	0.00793469
0.494469	-0.00223052	-0.000845964	0.011902					0.494469	-0.0252734	-0.00960897	0.00396735
0.495452	-0.00222228	-0.000840338	0.00793469					0.495452	-0.0253088	-0.00967929	0.00396735
0.496435	-0.00221389	-0.000834396	-6.0536e-08					0.496435	-0.0253433	-0.0097492	0.011902
0.497418	-0.00220537	-0.000828141	0.0158694					0.497418	-0.0253769	-0.00981866	0.0198367
0.498401	-0.00219677	-0.000821578	0.011902					0.498401	-0.0254094	-0.00988762	0.0277714
0.499384	-0.00218809	-0.000814708	0.00793469					0.499384	-0.025441	-0.00995605	0.011902
0.500367	-0.00217938	-0.000807537	0.011902					0.500367	-0.0254716	-0.0100239	0.011902
0.50135	-0.00217067	-0.000800067	0.0158694					0.50135	-0.0255011	-0.0100911	0.0158694
0.502333	-0.00216197	-0.000792304	0.011902					0.502333	-0.0255296	-0.0101577	0.0198367
0.503316	-0.00215333	-0.000784252	0.0158694					0.503316	-0.0255571	-0.0102235	0.011902
0.5043	-0.00214477	-0.000775915	0.00396735					0.5043	-0.0255835	-0.0102887	0.00793469
0.505283	-0.00213632	-0.000767298	0					0.505283	-0.0256087	-0.010353	0.011902
0.506266	-0.00212801	-0.000758407	0.0158694					0.506266	-0.0256329	-0.0104165	0.011902
0.507249	-0.00211985	-0.000749247	0.011902					0.507249	-0.025656	-0.0104791	0.0198367
0.508232	-0.00211189	-0.000739823	0.00396735					0.508232	-0.0256779	-0.0105409	0.011902
0.509215	-0.00210414	-0.000730142	0.011902					0.509215	-0.0256987	-0.0106017	0.0198367
0.510198	-0.00209664	-0.000720209	0.011902					0.510198	-0.0257183	-0.0106616	0.011902
0.511181	-0.0020894	-0.000710029	0.00793469					0.511181	-0.0257367	-0.0107204	0.0158694
0.512164	-0.00208245	-0.000699611	0.011902					0.512164	-0.0257539	-0.0107782	0.0198367
0.513147	-0.00207582	-0.00068896	0.00793469					0.513147	-0.0257699	-0.010835	0.0158694
0.51413	-0.00206952	-0.000678083	0.00396735					0.51413	-0.0257847	-0.0108906	0.00793469
0.515113	-0.00206358	-0.000666988	0.00396735					0.515113	-0.0257983	-0.0109451	0.0198367
0.516096	-0.00205802	-0.00065568	0.00793469					0.516096	-0.0258105	-0.0109985	0.0158694
0.517079	-0.00205287	-0.000644168	0.00396735					0.517079	-0.0258215	-0.0110506	0.00396735
0.518062	-0.00204813	-0.00063246	0.00793469					0.518062	-0.0258313	-0.0111015	0.011902
0.519045	-0.00204383	-0.000620562	0.0277714					0.519045	-0.0258397	-0.0111512	0.011902
0.520028	-0.00203999	-0.000608483	0.00396735					0.520028	-0.0258468	-0.0111996	0.00396735
0.521011	-0.00203662	-0.00059623	0.00793469					0.521011	-0.0258526	-0.0112467	0.00396735
0.521994	-0.00203374	-0.000583812	0.00793469					0.521994	-0.0258571	-0.0112924	0.0158694
0.522977	-0.00203137	-0.000571238	0.011902					0.522977	-0.0258602	-0.0113368	0.00793469
0.52396	-0.00202951	-0.000558516	0.011902					0.52396	-0.025862	-0.0113798	0.0238041
0.524943	-0.00202817	-0.000545653	0.011902					0.524943	-0.0258624	-0.0114215	0.011902
0.525926	-0.00202738	-0.00053266	0.00396735					0.525926	-0.0258614	-0.0114617	0.0198367
0.526909	-0.00202714	-0.000519545	0.0158694					0.526909	-0.0258591	-0.0115004	0.0158694
0.527892	-0.00202746	-0.000506316	0.00396735					0.527892	-0.0258554	-0.0115377	0.0158694
0.528876	-0.00202834	-0.000492983	0.011902					0.528876	-0.0258502	-0.0115735	0.0158694
0.529859	-0.0020298	-0.000479556	-6.0536e-08					0.529859	-0.0258437	-0.0116078	0.011902
0.530842	-0.00203184	-0.000466043	0.00793469					0.530842	-0.0258358	-0.0116406	0.011902
0.531825	-0.00203446	-0.000452453	0.00793469					0.531825	-0.0258264	-0.0116719	0.00793469
0.532808	-0.00203767	-0.000438797	0.00793469					0.532808	-0.0258156	-0.0117016	0.0158694
0.533791	-0.00204147	-0.000425083	0.00396735					0.533791	-0.0258034	-0.0117298	0.011902
0.534774	-0.00204586	-0.000411322	0.0238041					0.534774	-0.0257897	-0.0117564	0.011902
0.535757	-0.00205083	-0.000397522	0.011902					0.535757	-0.0257746	-0.0117814	0.0198367
0.53674	-0.00205639	-0.000383694	0.0198367					0.53674	-0.0257581	-0.0118048	0
0.537723	-0.00206254	-0.000369846	0.0158694					0.537723	-0.0257401	-0.0118266	0.00793469
0.538706	-0.00206926	-0.000355989	0.0198367					0.538706	-0.0257207	-0.0118468	0.00396735
0.539689	-0.00207656	-0.000342132	0.011902					0.539689	-0.0256998	-0.0118653	0.00793469
0.540672	-0.00208443	-0.000328286	0.011902					0.540672	-0.0256775	-0.0118823	0.0198367
0.541655	-0.00209286	-0.000314458	0.00396735					0.541655	-0.0256537	-0.0118975	-6.0536e-08
0.542638	-0.00210183	-0.00030066	0.011902					0.542638	-0.0256285	-0.0119112	0.00793469
0.543621	-0.00211135	-0.000286901	0					0.543621	-0.0256018	-0.0119232	0.0158694
0.544604	-0.0021214	-0.000273191	0.011902					0.544604	-0.0255737	-0.0119335	0.0158694
0.545587	-0.00213196	-0.000259538	0.00396735					0.545587	-0.0255441	-0.0119422	0.00793469
0.54657	-0.00214302	-0.000245952	0.011902					0.54657	-0.025513	-0.0119492	0.011902
0.547553	-0.00215457	-0.000232443	0.011902					0.547553	-0.0254806	-0.0119546	0.011902
0.548536	-0.00216659	-0.000219021	0.011902					0.548536	-0.0254467	-0.0119583	0
0.549519	-0.00217906	-0.000205693	0					0.549519	-0.0254113	-0.0119604	0.00793469
0.550502	-0.00219196	-0.00019247	0.00793469					0.550502	-0.0253746	-0.0119607	0.00793469
0.551485	-0.00220528	-0.00017936	0.011902					0.551485	-0.0253364	-0.0119595	0.011902
0.552468	-0.002219	-0.000166373	0.0198367					0.552468	-0.0252968	-0.0119565	0.0158694
0.553452	-0.00223308	-0.000153517	0.011902					0.553452	-0.0252558	-0.011952	0.011902
0.554435	-0.00224752	-0.0001408	0.011902					0.554435	-0.0252133	-0.0119457	0.00793469
0.555418	-0.00226227	-0.000128232	0.00396735					0.555418	-0.0251696	-0.0119379	0.0158694
0.556401	-0.00227733	-0.00011582	0.0158694					0.556401	-0.0251244	-0.0119284	0.00396735
0.557384	-0.00229266	-0.000103574	0.00396735					0.557384	-0.0250778	-0.0119173	0.0158694
0.558367	-0.00230823	-9.14996e-05	0.00396735					0.558367	-0.0250299	-0.0119045	0.0158694
0.55935	-0.00232403	-7.96062e-05	0.011902					0.55935	-0.0249807	-0.0118901	0.0158694
0.560333	-0.00234001	-6.79012e-05	0.00793469					0.560333	-0.0249301	-0.0118742	0.00793469
0.561316	-0.00235615	-5.6392e-05	0.011902					0.561316	-0.0248782	-0.0118566	0.011902
0.562299	-0.00237242	-4.5086e-05	0.00793469					0.562299	-0.0248251	-0.0118375	0.00396735
0.563282	-0.00238878	-3.399e-05	0					0.563282	-0.0247706	-0.0118168	0.0198367
0.564265	-0.00240521	-2.31111e-05	0.00396735					0.564265	-0.0247148	-0.0117945	0.011902
0.565248	-0.00242167	-1.24559e-05	0.00793469					0.565248	-0.0246578	-0.0117707	0.00396735
0.566231	-0.00243813	-2.03065e-06	0.00396735					0.566231	-0.0245996	-0.0117453	0.00396735
0.567214	-0.00245455	8.15834e-06	0.00793469					0.567214	-0.0245401	-0.0117184	0.0158694
0.568197	-0.00247089	1.81052e-05	0.0238041					0.568197	-0.0244795	-0.01169	0.011902
0.56918	-0.00248713	2.78042e-05	0.00793469					0.56918	-0.0244176	-0.0116602	0.0198367
0.570163	-0.00250322	3.725e-05	0.00396735					0.570163	-0.0243546	-0.0116288	0
0.571146	-0.00251913	4.64373e-05	0.00396735					0.571146	-0.0242905	-0.011596	0.011902
0.572129	-0.00253483	5.53613e-05	0.011902					0.572129	-0.0242252	-0.0115617	0.0198367
0.573112	-0.00255026	6.40174e-05	0.00793469					0.573112	-0.0241589	-0.011526	0.00396735
0.574095	-0.00256541	7.24011e-05	0.00793469					0.574095	-0.0240915	-0.011489	0.0158694
0.575078	-0.00258022	8.05084e-05	0.00396735					0.575078	-0.024023	-0.0114505	0.00396735
0.576061	-0.00259466	8.83355e-05	0.00793469					0.576061	-0.0239535	-0.0114106	0.00396735
0.577044	-0.00260869	9.58788e-05	0.011902					0.577044	-0.0238831	-0.0113694	0.00396735
0.578028	-0.00262228	0.000103135	0.00793469					0.578028	-0.0238116	-0.0113269	0.0198367
0.579011	-0.00263538	0.000110101	0.011902					0.579011	-0.0237392	-0.011283	0.0198367
0.579994	-0.00264796	0.000116775	0.00793469					0.579994	-0.0236659	-0.0112379	0.00396735
0.580977	-0.00265997	0.000123154	0.00396735					0.580977	-0.0235917	-0.0111915	0.011902
0.58196	-0.00267137	0.000129236	0					0.58196	-0.0235167	-0.0111439	0.0198367
0.582943	-0.00268214	0.000135019	0.011902					0.582943	-0.0234408	-0.011095	0.0158694
0.583926	-0.00269223	0.000140501	0.011902					0.583926	-0.0233641	-0.0110449	0.00396735
0.584909	-0.00270159	0.000145682	0.0198367					0.584909	-0.0232867	-0.0109937	0.011902
0.585892	-0.0027102	0.000150561	0.0198367					0.585892	-0.0232085	-0.0109413	0.00396735
0.586875	-0.00271802	0.000155137	0.00396735					0.586875	-0.0231296	-0.0108877	0.00793469
0.587858	-0.002725	0.000159409	0.00396735					0.587858	-0.02305	-0.0108331	0.011902
0.588841	-0.00273111	0.000163378	0.011902					0.588841	-0.0229698	-0.0107773	0.011902
0.589824	-0.00273632	0.000167045	0.011902					0.589824	-0.022889	-0.0107206	0.011902
0.590807	-0.00274058	0.000170408	0.011902					0.590807	-0.0228076	-0.0106627	0.0158694
0.59179	-0.00274386	0.00017347	0.00793469					0.59179	-0.0227257	-0.0106039	0.00793469
0.592773	-0.00274613	0.000176232	0.011902					0.592773	-0.0226432	-0.0105441	0.011902
0.593756	-0.00274735	0.000178695	0.011902					0.593756	-0.0225603	-0.0104834	0.00396735
0.594739	-0.00274748	0.000180861	0.00396735					0.594739	-0.0224769	-0.0104217	0.011902
0.595722	-0.00274649	0.000182732	0.0198367					0.595722	-0.0223932	-0.0103591	0.00793469
0.596705	-0.00274435	0.00018431	0.011902					0.596705	-0.022309	-0.0102956	0.011902
0.597688	-0.00274103	0.000185597	0.00396735					0.597688	-0.0222246	-0.0102313	0.0158694
0.598671	-0.00273649	0.000186598	0.0158694					0.598671	-0.0221398	-0.0101661	0.00793469
0.599654	-0.0027307	0.000187314	0.0158694					0.599654	-0.0220548	-0.0101002	0.00793469
0.600637	-0.00272364	0.000187749	0.0198367					0.600637	-0.0219696	-0.0100335	0.0198367
0.60162	-0.00271527	0.000187908	0.011902					0.60162	-0.0218842	-0.00996602	0.011902
0.602604	-0.00270556	0.000187793	0.00793469					0.602604	-0.0217986	-0.00989785	0
0.603587	-0.00269448	0.000187409	0.011902					0.603587	-0.0217129	-0.009829	0.00793469
0.60457	-0.00268202	0.00018676	0.00396735					0.60457	-0.0216272	-0.00975948	0.0198367
0.605553	-0.00266814	0.000185851	0.00396735					0.605553	-0.0215414	-0.00968933	0.0158694
0.606536	-0.00265282	0.000184687	0.011902					0.606536	-0.0214556	-0.00961857	0.011902
0.607519	-0.00263603	0.000183273	0.00396735					0.607519	-0.0213699	-0.00954724	0
0.608502	-0.00261774	0.000181614	0.0198367					0.608502	-0.0212842	-0.00947536	0.0158694
0.609485	-0.00259795	0.000179716	0.00793469					0.609485	-0.0211987	-0.00940295	0.0198367
0.610468	-0.00257662	0.000177585	0.011902					0.610468	-0.0211133	-0.00933005	0.011902
0.611451	-0.00255374	0.000175225	0.0158694					0.611451	-0.0210281	-0.00925668	0.0277714
0.612434	-0.00252928	0.000172644	0.011902					0.612434	-0.0209431	-0.00918287	0.011902
0.613417	-0.00250322	0.000169847	0.011902					0.613417	-0.0208584	-0.00910864	0.0158694
0.6144	-0.00247556	0.000166842	0.0158694					0.6144	-0.020774	-0.00903404	0.011902
0.615383	-0.00244626	0.000163633	0.011902					0.615383	-0.0206899	-0.00895907	0.00793469
0.616366	-0.00241533	0.00016023	0.00793469					0.616366	-0.0206062	-0.00888377	0.011902
0.617349	-0.00238273	0.000156637	0.00396735					0.617349	-0.0205229	-0.00880817	0.00793469
0.618332	-0.00234846	0.000152862	0.0198367					0.618332	-0.0204401	-0.00873229	0.00793469
0.619315	-0.00231251	0.000148912	0.011902					0.619315	-0.0203578	-0.00865615	0.0198367
0.620298	-0.00227486	0.000144795	0.0158694					0.620298	-0.0202759	-0.0085798	0.0158694
0.621281	-0.0022355	0.000140517	0.00793469					0.621281	-0.0201947	-0.00850324	0.00793469
0.622264	-0.00219443	0.000136087	0.011902					0.622264	-0.020114	-0.00842652	0.00396735
0.623247	-0.00215163	0.000131511	0.0198367					0.623247	-0.0200339	-0.00834964	0.011902
0.62423	-0.0021071	0.000126797	0.011902					0.62423	-0.0199545	-0.00827265	0.011902
0.625213	-0.00206083	0.000121952	0.00793469					0.625213	-0.0198758	-0.00819556	0.0158694
0.626196	-0.00201281	0.000116985	0.00396735					0.626196	-0.0197978	-0.00811841	0.011902
0.62718	-0.00196305	0.000111902	0.00396735					0.62718	-0.0197206	-0.0080412	0.0238041
0.628163	-0.00191153	0.000106713	0.0158694					0.628163	-0.0196442	-0.00796398	0.011902
0.629146	-0.00185825	0.000101423	0.00793469					0.629146	-0.0195686	-0.00788677	0.00396735
0.630129	-0.00180322	9.60422e-05	0.00396735					0.630129	-0.0194938	-0.00780958	0.00396735
0.631112	-0.00174643	9.05769e-05	0.00396735					0.631112	-0.01942	-0.00773245	0.011902
0.632095	-0.00168788	8.50352e-05	0.00396735					0.632095	-0.019347	-0.0076554	0.011902
0.633078	-0.00162757	7.94249e-05	0.00396735					0.633078	-0.019275	-0.00757845	0.0158694
0.634061	-0.00156551	7.37535e-05	0.0158694					0.634061	-0.0192039	-0.00750162	0.0158694
0.635044	-0.0015017	6.80288e-05	0.011902					0.635044	-0.0191339	-0.00742494	0.0158694
0.636027	-0.00143614	6.22584e-05	0.00396735					0.636027	-0.0190649	-0.00734843	0.0158694
0.63701	-0.00136883	5.64499e-05	0					0.63701	-0.0189969	-0.00727211	0
0.637993	-0.00129978	5.06106e-05	0.00396735					0.637993	-0.01893	-0.00719601	0.0158694
0.638976	-0.001229	4.47481e-05	0.0198367					0.638976	-0.0188642	-0.00712014	0.0158694
0.639959	-0.0011565	3.88697e-05	0.00793469					0.639959	-0.0187995	-0.00704453	0.0198367
0.640942	-0.00108228	3.29827e-05	0.0158694					0.640942	-0.018736	-0.0069692	0.0158694
0.641925	-0.00100634	2.70941e-05	0.00396735					0.641925	-0.0186736	-0.00689417	0.00793469
0.642908	-0.000928707	2.12111e-05	0					0.642908	-0.0186124	-0.00681945	0.0158694
0.643891	-0.000849382	1.53406e-05	0.011902					0.643891	-0.0185524	-0.00674508	0.00793469
0.644874	-0.000768376	9.48934e-06	0.00793469					0.644874	-0.0184936	-0.00667107	0.0198367
0.645857	-0.000685701	3.66414e-06	0.0158694					0.645857	-0.0184361	-0.00659743	0.011902
0.64684	-0.000601369	-2.1285e-06	0.00793469					0.64684	-0.0183798	-0.00652419	0.00396735
0.647823	-0.000515391	-7.88215e-06	0.00793469					0.647823	-0.0183248	-0.00645136	0.00396735
0.648806	-0.000427781	-1.35905e-05	0.00793469					0.648806	-0.0182711	-0.00637896	0.00396735
0.649789	-0.000338553	-1.92475e-05	0.0158694					0.649789	-0.0182186	-0.00630702	0.011902
0.650772	-0.00024772	-2.48471e-05	0.0158694					0.650772	-0.0181675	-0.00623553	0.0198367
0.651756	-0.000155298	-3.03835e-05	0.0158694					0.651756	-0.0181177	-0.00616453	0.011902
0.652739	-6.13006e-05	-3.58511e-05	0.0198367					0.652739	-0.0180692	-0.00609402	0.011902
0.653722	3.42558e-05	-4.12444e-05	0.011902					0.653722	-0.018022	-0.00602403	0.00396735
0.654705	0.000131355	-4.6558e-05	0.00793469					0.654705	-0.0179762	-0.00595455	0.0158694
0.655688	0.000229982	-5.1787e-05	0					0.655688	-0.0179317	-0.00588562	0.00793469
0.656671	0.000330118	-5.69263e-05	0.00396735					0.656671	-0.0178885	-0.00581723	0.011902
0.657654	0.000431746	-6.19712e-05	0.00793469					0.657654	-0.0178467	-0.00574941	0.00396735
0.658637	0.00053485	-6.69171e-05	0.00793469					0.658637	-0.0178062	-0.00568216	0.0198367
0.65962	0.000639411	-7.17596e-05	0.00396735					0.65962	-0.0177671	-0.0056155	0.0198367
0.660603	0.000745412	-7.64946e-05	0.00793469					0.660603	-0.0177293	-0.00554943	0.00793469
0.661586	0.000852833	-8.11181e-05	0.00396735					0.661586	-0.0176929	-0.00548397	0.00396735
0.662569	0.000961655	-8.56262e-05	0.0198367					0.662569	-0.0176578	-0.00541912	0.00396735
0.663552	0.00107186	-9.00155e-05	0.011902					0.663552	-0.017624	-0.00535489	0.0158694
0.664535	0.00118343	-9.42825e-05	0.011902					0.664535	-0.0175915	-0.00529129	0.011902
0.665518	0.00129634	-9.8424e-05	0.011902					0.665518	-0.0175604	-0.00522833	0.00396735
0.666501	0.00141058	-0.000102437	0.00793469					0.666501	-0.0175305	-0.00516601	0.011902
0.667484	0.00152613	-0.000106319	0.00396735					0.667484	-0.017502	-0.00510434	0.0198367
0.668467	0.00164296	-0.000110067	0.00793469					0.668467	-0.0174747	-0.00504332	0.0158694
0.66945	0.00176106	-0.000113678	0.00793469					0.66945	-0.0174487	-0.00498296	0.0158694
0.670433	0.0018804	-0.000117152	0.0198367					0.670433	-0.017424	-0.00492326	0.0198367
0.671416	0.00200096	-0.000120484	0.00793469					0.671416	-0.0174005	-0.00486422	0.00793469
0.672399	0.00212273	-0.000123675	0.0158694					0.672399	-0.0173782	-0.00480586	0.00793469
0.673382	0.00224569	-0.000126722	0.00396735					0.673382	-0.0173571	-0.00474816	0.0198367
0.674365	0.00236981	-0.000129624	0.011902					0.674365	-0.0173372	-0.00469113	0.00793469
0.675348	0.00249507	-0.000132379	-6.0536e-08					0.675348	-0.0173184	-0.00463477	0.00793469
0.676332	0.00262146	-0.000134988	0.0198367					0.676332	-0.0173008	-0.00457909	0.011902
0.677315	0.00274894	-0.000137448	0.00793469					0.677315	-0.0172843	-0.00452407	0.0158694
0.678298	0.00287751	-0.000139759	0.00396735					0.678298	-0.0172689	-0.00446973	0.00793469
0.679281	0.00300714	-0.000141922	0.011902					0.679281	-0.0172545	-0.00441605	0.0158694
0.680264	0.0031378	-0.000143935	0.00793469					0.680264	-0.0172412	-0.00436304	0.011902
0.681247	0.00326948	-0.000145799	0.00793469					0.681247	-0.0172289	-0.0043107	0.011902
0.68223	0.00340216	-0.000147513	0.0158694					0.68223	-0.0172176	-0.00425902	-6.0536e-08
0.683213	0.00353581	-0.000149079	0.00396735					0.683213	-0.0172072	-0.00420799	0.00396735
0.684196	0.00367041	-0.000150497	0.011902					0.684196	-0.0171978	-0.00415762	0.00793469
0.685179	0.00380594	-0.000151766	0.0198367					0.685179	-0.0171892	-0.0041079	0.00793469
0.686162	0.00394238	-0.000152889	0.00793469					0.686162	-0.0171815	-0.00405882	0
0.687145	0.00407971	-0.000153866	0.011902					0.687145	-0.0171746	-0.00401039	0.011902
0.688128	0.0042179	-0.000154698	0					0.688128	-0.0171685	-0.00396259	0.011902
0.689111	0.00435693	-0.000155386	0.011902					0.689111	-0.0171632	-0.00391541	0.011902
0.690094	0.00449678	-0.000155932	0.0198367					0.690094	-0.0171585	-0.00386886	0.00793469
0.691077	0.00463742	-0.000156338	0.0198367					0.691077	-0.0171546	-0.00382293	0.0238041
0.69206	0.00477884	-0.000156605	0.011902					0.69206	-0.0171513	-0.0037776	0.0277714
0.693043	0.00492101	-0.000156734	0.0198367					0.693043	-0.0171486	-0.00373287	0.0198367
0.694026	0.0050639	-0.000156729	0.011902					0.694026	-0.0171464	-0.00368874	0.00793469
0.695009	0.0052075	-0.00015659	0.00793469					0.695009	-0.0171448	-0.00364519	0.011902
0.695992	0.00535178	-0.00015632	0.0198367					0.695992	-0.0171437	-0.00360221	0.0158694
0.696975	0.00549671	-0.000155922	0.0198367					0.696975	-0.0171431	-0.00355981	0.0198367
0.697958	0.00564227	-0.000155397	0.00396735					0.697958	-0.0171428	-0.00351796	0.0238041
0.698941	0.00578845	-0.000154748	0					0.698941	-0.0171429	-0.00347666	0.0158694
0.699924	0.0059352	-0.000153978	0.011902					0.699924	-0.0171434	-0.0034359	0.0158694
0.700908	0.00608251	-0.000153089	0.00793469					0.700908	-0.0171441	-0.00339568	0.00793469
0.701891	0.00623036	-0.000152084	-6.0536e-08					0.701891	-0.0171451	-0.00335597	0.0158694
0.702874	0.00637871	-0.000150966	0.011902					0.702874	-0.0171463	-0.00331677	0.00396735
0.703857	0.00652755	-0.000149736	0.00793469					0.703857	-0.0171476	-0.00327807	0.00396735
0.70484	0.00667684	-0.000148399	0.0158694					0.70484	-0.0171491	-0.00323987	0.00793469
0.705823	0.00682657	-0.000146958	0.011902					0.705823	-0.0171506	-0.00320214	0.0198367
0.706806	0.0069767	-0.000145414	0.0158694					0.706806	-0.0171522	-0.00316488	0.0198367
0.707789	0.00712721	-0.000143771	0.00793469					0.707789	-0.0171538	-0.00312808	0.00396735
0.708772	0.00727808	-0.000142033	0					0.708772	-0.0171553	-0.00309172	0.00793469
0.709755	0.00742927	-0.000140201	0.0277714					0.709755	-0.0171567	-0.0030558	0.00793469
0.710738	0.00758077	-0.000138279	0.00396735					0.710738	-0.017158	-0.0030203	0
0.711721	0.00773253	-0.000136271	0.00396735					0.711721	-0.0171591	-0.00298521	0.0158694
0.712704	0.00788455	-0.000134179	0.00793469					0.712704	-0.01716	-0.00295053	0.011902
0.713687	0.00803678	-0.000132006	0.011902					0.713687	-0.0171607	-0.00291623	0.011902
0.71467	0.0081892	-0.000129756	0.00396735					0.71467	-0.017161	-0.00288231	0.0198367
0.715653	0.00834179	-0.000127431	0.00396735					0.715653	-0.017161	-0.00284875	0.011902
0.716636	0.00849452	-0.000125035	0.011902					0.716636	-0.0171606	-0.00281555	0.0158694
0.717619	0.00864735	-0.00012257	0.00396735					0.717619	-0.0171598	-0.0027827	0.0158694
0.718602	0.00880027	-0.00012004	0.0158694					0.718602	-0.0171586	-0.00275017	0.0158694
0.719585	0.00895324	-0.000117448	0					0.719585	-0.0171569	-0.00271796	0.0238041
0.720568	0.00910623	-0.000114796	0.0158694					0.720568	-0.0171546	-0.00268606	0.00396735
0.721551	0.00925921	-0.000112088	0.00396735					0.721551	-0.0171517	-0.00265445	0.00793469
0.722534	0.00941216	-0.000109326	0.00793469					0.722534	-0.0171483	-0.00262312	0.0198367
0.723517	0.00956505	-0.000106514	0.00793469					0.723517	-0.0171442	-0.00259206	0.011902
0.7245	0.00971784	-0.000103654	0.0198367					0.7245	-0.0171394	-0.00256127	0.00396735
0.725484	0.00987052	-0.00010075	0.00793469					0.725484	-0.0171339	-0.00253072	0.011902
0.726467	0.010023	-9.78029e-05	0.011902					0.726467	-0.0171276	-0.0025004	0.0158694
0.72745	0.0101754	-9.48171e-05	0.00793469					0.72745	-0.0171206	-0.00247031	0.00793469
0.728433	0.0103275	-9.17947e-05	0.0198367					0.728433	-0.0171128	-0.00244043	0.00793469
0.729416	0.0104794	-8.87385e-05	0.00793469					0.729416	-0.0171041	-0.00241075	0.00793469
0.730399	0.010631	-8.56511e-05	0.00793469					0.730399	-0.0170945	-0.00238126	0.011902
0.731382	0.0107823	-8.2535e-05	0.011902					0.731382	-0.0170841	-0.00235194	0.011902
0.732365	0.0109333	-7.93928e-05	0.00793469					0.732365	-0.0170726	-0.00232279	0.0158694
0.733348	0.0110839	-7.62269e-05	0.00793469					0.733348	-0.0170603	-0.0022938	0.00396735
0.734331	0.0112341	-7.30398e-05	0.00396735					0.734331	-0.0170469	-0.00226495	0.00396735
0.735314	0.0113839	-6.98337e-05	0.00793469					0.735314	-0.0170325	-0.00223623	0.0158694
0.736297	0.0115332	-6.66112e-05	0.011902					0.736297	-0.0170171	-0.00220764	0.011902
0.73728	0.0116821	-6.33742e-05	0.00396735					0.73728	-0.0170007	-0.00217915	0.011902
0.738263	0.0118304	-6.01252e-05	0.00396735					0.738263	-0.0169831	-0.00215078	0.00396735
0.739246	0.0119781	-5.68661e-05	0.00396735					0.739246	-0.0169644	-0.00212249	0.0158694
0.740229	0.0121253	-5.35992e-05	0.00396735					0.740229	-0.0169446	-0.00209429	0.0198367
0.741212	0.0122719	-5.03263e-05	0.011902					0.741212	-0.0169236	-0.00206616	0.00793469
0.742195	0.0124178	-4.70494e-05	0.011902					0.742195	-0.0169015	-0.0020381	0.00793469
0.743178	0.012563	-4.37704e-05	0.0198367					0.743178	-0.0168782	-0.00201009	0.00793469
0.744161	0.0127075	-4.04912e-05	0.0198367					0.744161	-0.0168537	-0.00198213	0.0198367
0.745144	0.0128513	-3.72136e-05	0.0238041					0.745144	-0.0168279	-0.00195421	0.011902
0.746127	0.0129942	-3.39392e-05	0.011902					0.746127	-0.016801	-0.00192632	0.00793469
0.74711	0.0131364	-3.06697e-05	0.011902					0.74711	-0.0167728	-0.00189846	0.0198367
0.748093	0.0132777	-2.74068e-05	0.011902					0.748093	-0.0167433	-0.00187062	0
0.749076	0.0134181	-2.41519e-05	0.0158694					0.749076	-0.0167125	-0.00184278	0.0198367
0.75006	0.0135576	-2.09067e-05	0.0198367					0.75006	-0.0166805	-0.00181495	0.0238041
0.751043	0.0136962	-1.76725e-05	0.00793469					0.751043	-0.0166472	-0.00178712	0.00793469
0.752026	0.0138338	-1.44508e-05	0.0158694					0.752026	-0.0166125	-0.00175927	0.0158694
0.753009	0.0139704	-1.1243e-05	0.00793469					0.753009	-0.0165766	-0.00173142	0.0198367
0.753992	0.0141059	-8.05026e-06	0.011902					0.753992	-0.0165394	-0.00170354	0.00793469
0.754975	0.0142404	-4.87401e-06	0.00793469					0.754975	-0.0165008	-0.00167564	0.00793469
0.755958	0.0143737	-1.71546e-06	0.0158694					0.755958	-0.0164609	-0.00164771	0.0158694
0.756941	0.0145059	1.42418e-06	0.0158694					0.756941	-0.0164197	-0.00161975	0.011902
0.757924	0.014637	4.54373e-06	0.00396735					0.757924	-0.0163772	-0.00159176	0.00793469
0.758907	0.0147668	7.64205e-06	0.0158694					0.758907	-0.0163333	-0.00156372	0.0158694
0.75989	0.0148954	1.0718e-05	0.00396735					0.75989	-0.0162882	-0.00153563	0.0198367
0.760873	0.0150227	1.37705e-05	0.0158694					0.760873	-0.0162417	-0.00150751	0.0158694
0.761856	0.0151487	1.67984e-05	0.00396735					0.761856	-0.0161938	-0.00147933	0.0158694
0.762839	0.0152734	1.98006e-05	0.011902					0.762839	-0.0161447	-0.0014511	0.011902
0.763822	0.0153967	2.27762e-05	0.0198367					0.763822	-0.0160942	-0.00142282	0.00793469
0.764805	0.0155186	2.57241e-05	0.00793469					0.764805	-0.0160424	-0.00139448	0.0158694
0.765788	0.0156391	2.86431e-05	0.00396735					0.765788	-0.0159893	-0.00136609	0.011902
0.766771	0.0157582	3.15324e-05	0.011902					0.766771	-0.015935	-0.00133764	0.00396735
0.767754	0.0158758	3.43908e-05	0.00793469					0.767754	-0.0158793	-0.00130914	0.0158694
0.768737	0.0159918	3.72172e-05	0.0158694					0.768737	-0.0158223	-0.00128058	0.0158694
0.76972	0.0161064	4.00108e-05	0.00396735					0.76972	-0.0157641	-0.00125197	0.0238041
0.770703	0.0162193	4.27703e-05	0.00396735					0.770703	-0.0157046	-0.0012233	0.0277714
0.771686	0.0163307	4.54948e-05	0.0198367					0.771686	-0.0156439	-0.00119457	0.00793469
0.772669	0.0164405	4.81831e-05	0.00396735					0.772669	-0.0155819	-0.0011658	0.00793469
0.773652	0.0165486	5.08343e-05	0					0.773652	-0.0155187	-0.00113697	0.00396735
0.774636	0.0166551	5.34472e-05	0.00396735					0.774636	-0.0154543	-0.00110809	0.00793469
0.775619	0.0167598	5.60207e-05	0.0158694					0.775619	-0.0153886	-0.00107917	0.00396735
0.776602	0.0168629	5.85536e-05	0.00396735					0.776602	-0.0153218	-0.00105021	0.0198367
0.777585	0.0169642	6.10449e-05	0.0238041					0.777585	-0.0152538	-0.00102121	0.00793469
0.778568	0.0170638	6.34933e-05	0.00793469					0.778568	-0.0151847	-0.000992172	0.011902
0.779551	0.0171616	6.58976e-05	0.011902					0.779551	-0.0151144	-0.000963103	0.00396735
0.780534	0.0172576	6.82567e-05	0.0198367					0.780534	-0.015043	-0.000934007	0.00793469
0.781517	0.0173517	7.05693e-05	0.00396735					0.781517	-0.0149704	-0.000904888	0.0158694
0.7825	0.0174441	7.28341e-05	0					0.7825	-0.0148968	-0.000875752	0.0198367
0.783483	0.0175345	7.50498e-05	0.0158694					0.783483	-0.0148221	-0.000846605	0.0158694
0.784466	0.0176232	7.72151e-05	0.00793469					0.784466	-0.0147463	-0.000817451	0.0158694
0.785449	0.0177099	7.93287e-05	0.00396735					0.785449	-0.0146694	-0.000788298	0.00396735
0.786432	0.0177947	8.1389e-05	0.0238041					0.786432	-0.0145916	-0.000759151	0.00793469
0.787415	0.0178776	8.33947e-05	-6.0536e-08					0.787415	-0.0145127	-0.000730018	0.0158694
0.788398	0.0179585	8.53444e-05	0.00396735					0.788398	-0.0144328	-0.000700906	0.0158694
0.789381	0.0180376	8.72365e-05	0.00793469					0.789381	-0.014352	-0.000671822	0.011902
0.790364	0.0181146	8.90695e-05	0.0198367					0.790364	-0.0142701	-0.000642774	0.00793469
0.791347	0.0181898	9.08419e-05	0.011902					0.791347	-0.0141874	-0.00061377	0.011902
0.79233	0.0182629	9.2552e-05	0.00793469					0.79233	-0.0141037	-0.000584819	0.011902
0.793313	0.0183341	9.41983e-05	0.00793469					0.793313	-0.0140191	-0.00055593	0.0158694
0.794296	0.0184032	9.5779e-05	0.00793469					0.794296	-0.0139336	-0.000527112	0.011902
0.795279	0.0184704	9.72926e-05	0					0.795279	-0.0138472	-0.000498374	0.0158694
0.796262	0.0185356	9.87372e-05	0.00396735					0.796262	-0.01376	-0.000469726	0.011902
0.797245	0.0185988	0.000100111	0.011902					0.797245	-0.0136719	-0.000441178	0.00793469
0.798228	0.0186599	0.000101413	0.00396735					0.798228	-0.013583	-0.000412741	0.0198367
0.799212	0.0187191	0.00010264	0.011902					0.799212	-0.0134933	-0.000384425	0.00793469
0.800195	0.0187762	0.000103792	0.00793469					0.800195	-0.0134028	-0.000356241	0.00793469
0.801178	0.0188314	0.000104866	0.00396735					0.801178	-0.0133115	-0.000328201	0.00396735
0.802161	0.0188845	0.00010586	0.0198367					0.802161	-0.0132194	-0.000300316	0.00396735
0.803144	0.0189357	0.000106773	0.0158694					0.803144	-0.0131266	-0.000272597	0.011902
0.804127	0.0189848	0.000107602	0.00396735					0.804127	-0.013033	-0.000245057	0.00793469
0.80511	0.019032	0.000108347	0.011902					0.80511	-0.0129388	-0.000217709	0.00396735
0.806093	0.0190772	0.000109004	0.0198367					0.806093	-0.0128438	-0.000190564	0.011902
0.807076	0.0191204	0.000109573	0.0198367					0.807076	-0.0127481	-0.000163636	0.0158694
0.808059	0.0191616	0.00011005	0					0.808059	-0.0126517	-0.000136937	0.00396735
0.809042	0.0192008	0.000110436	0.00793469					0.809042	-0.0125546	-0.000110481	0.0198367
0.810025	0.0192382	0.000110727	0.011902					0.810025	-0.0124569	-8.42813e-05	0.0158694
0.811008	0.0192735	0.000110921	0.0158694					0.811008	-0.0123586	-5.83516e-05	0.0198367
0.811991	0.019307	0.000111018	0.00396735					0.811991	-0.0122596	-3.27058e-05	0.011902
0.812974	0.0193385	0.000111014	0.00793469					0.812974	-0.0121599	-7.35784e-06	0.0158694
0.813957	0.0193681	0.000110909	0.00793469					0.813957	-0.0120597	1.76779e-05	0.011902
0.81494	0.0193959	0.000110701	0.00793469					0.81494	-0.0119588	4.23871e-05	0.011902
0.815923	0.0194218	0.000110387	0.011902					0.815923	-0.0118573	6.6755e-05	0
0.816906	0.0194458	0.000109966	0.00793469					0.816906	-0.0117552	9.07671e-05	0.00396735
0.817889	0.019468	0.000109437	0.0198367					0.817889	-0.0116526	0.000114408	0.011902
0.818872	0.0194884	0.000108798	0.00793469					0.818872	-0.0115493	0.000137664	0.0238041
0.819855	0.019507	0.000108046	0.00396735					0.819855	-0.0114455	0.000160518	0.0198367
0.820838	0.0195239	0.000107182	0.011902					0.820838	-0.0113411	0.000182956	0.00793469
0.821821	0.019539	0.000106202	0.00793469					0.821821	-0.0112361	0.000204963	0.00793469
0.822804	0.0195524	0.000105106	0.0198367					0.822804	-0.0111306	0.000226523	0.00793469
0.823788	0.0195641	0.000103892	0.00396735					0.823788	-0.0110245	0.00024762	0.00793469
0.824771	0.0195741	0.000102559	0.0198367					0.824771	-0.0109179	0.000268238	0.0238041
0.825754	0.0195825	0.000101106	0.0158694					0.825754	-0.0108107	0.000288363	0.011902
0.826737	0.0195893	9.95303e-05	0.0158694					0.826737	-0.0107029	0.000307979	0.0158694
0.82772	0.0195945	9.78322e-05	0					0.82772	-0.0105946	0.000327069	0.0158694
0.828703	0.0195981	9.60102e-05	0.011902					0.828703	-0.0104858	0.000345617	0.011902
0.829686	0.0196003	9.4063e-05	0.00793469					0.829686	-0.0103764	0.000363609	0.00793469
0.830669	0.0196009	9.19899e-05	0.011902					0.830669	-0.0102664	0.000381027	0.011902
0.831652	0.0196	8.97899e-05	0.00793469					0.831652	-0.0101559	0.000397857	0.011902
0.832635	0.0195978	8.74622e-05	0.00396735					0.832635	-0.0100449	0.000414082	0.0158694
0.833618	0.0195941	8.5006e-05	0.0158694					0.833618	-0.00993325	0.000429686	0.011902
0.834601	0.0195891	8.24209e-05	0.00396735					0.834601	-0.00982107	0.000444654	0.00793469
0.835584	0.0195827	7.97061e-05	0.00793469					0.835584	-0.00970833	0.00045897	0.00793469
0.836567	0.0195751	7.68613e-05	0.00396735					0.836567	-0.00959502	0.000472618	0.00793469
0.83755	0.0195662	7.3886e-05	0.011902					0.83755	-0.00948113	0.000485581	0.0158694
0.838533	0.0195561	7.07801e-05	0.011902					0.838533	-0.00936667	0.000497846	0.011902
0.839516	0.0195448	6.75433e-05	-6.0536e-08					0.839516	-0.00925163	0.000509395	0.00793469
0.840499	0.0195324	6.41755e-05	0.00793469					0.840499	-0.009136	0.000520214	0
0.841482	0.0195188	6.06769e-05	0.0238041					0.841482	-0.00901978	0.000530287	0.0158694
0.842465	0.0195043	5.70474e-05	0.0158694					0.842465	-0.00890295	0.000539599	0.0198367
0.843448	0.0194886	5.32874e-05	0.00793469					0.843448	-0.00878551	0.000548134	0
0.844431	0.0194721	4.93971e-05	0.011902					0.844431	-0.00866746	0.000555877	0.011902
0.845414	0.0194545	4.53771e-05	0.00396735					0.845414	-0.00854878	0.000562814	0.00396735
0.846397	0.0194361	4.12277e-05	0.0198367					0.846397	-0.00842947	0.00056893	0.00793469
0.84738	0.0194168	3.69498e-05	0.00396735					0.84738	-0.00830952	0.000574209	0.00793469
0.848364	0.0193967	3.2544e-05	0.0158694					0.848364	-0.00818892	0.000578638	0.00396735
0.849347	0.0193758	2.80111e-05	0.00396735					0.849347	-0.00806767	0.000582202	0.0158694
0.85033	0.0193542	2.33522e-05	0.011902					0.85033	-0.00794574	0.000584887	0.011902
0.851313	0.019332	1.85683e-05	0.00793469					0.851313	-0.00782314	0.000586679	-6.0536e-08
0.852296	0.019309	1.36606e-05	0.0277714					0.852296	-0.00769985	0.000587564	0.0198367
0.853279	0.0192855	8.63034e-06	0.00396735					0.853279	-0.00757587	0.000587529	0
0.854262	0.0192614	3.47895e-06	0.00396735					0.854262	-0.00745118	0.000586562	0.0198367
0.855245	0.0192368	-1.79209e-06	0.00396735					0.855245	-0.00732578	0.000584649	0.011902
0.856228	0.0192118	-7.18118e-06	0.00793469					0.856228	-0.00719965	0.000581779	0.00396735
0.857211	0.0191863	-1.26866e-05	0.011902					0.857211	-0.00707279	0.000577939	0
0.858194	0.0191604	-1.83066e-05	0.0158694					0.858194	-0.00694519	0.000573118	0.011902
0.859177	0.0191342	-2.40391e-05	0.0198367					0.859177	-0.00681683	0.000567305	0.00793469
0.86016	0.0191077	-2.98823e-05	0.0158694					0.86016	-0.00668771	0.00056049	0.011902
0.861143	0.019081	-3.58339e-05	0					0.861143	-0.00655782	0.000552663	0
0.862126	0.0190541	-4.18917e-05	0.011902					0.862126	-0.00642715	0.000543814	0.0158694
0.863109	0.0190269	-4.80535e-05	0.0198367					0.863109	-0.0062957	0.000533933	0.00793469
0.864092	0.0189997	-5.43167e-05	0.0158694					0.864092	-0.00616344	0.000523014	0.0198367
0.865075	0.0189724	-6.06789e-05	0.0198367					0.865075	-0.00603038	0.000511047	0.00793469
0.866058	0.018945	-6.71373e-05	0.00793469					0.866058	-0.00589651	0.000498026	0.0158694
0.867041	0.0189176	-7.36894e-05	0.0158694					0.867041	-0.00576182	0.000483943	0.011902
0.868024	0.0188903	-8.03322e-05	0.0198367					0.868024	-0.0056263	0.000468792	0.0158694
0.869007	0.018863	-8.70629e-05	0.0158694					0.869007	-0.00548994	0.000452569	0.011902
0.86999	0.0188358	-9.38784e-05	0.0158694					0.86999	-0.00535274	0.000435268	0.0198367
0.870973	0.0188088	-0.000100776	0.011902					0.870973	-0.0052147	0.000416884	0.00793469
0.871956	0.018782	-0.000107751	0.0198367					0.871956	-0.0050758	0.000397414	0.00793469
0.87294	0.0187554	-0.000114802	0.00793469					0.87294	-0.00493604	0.000376856	0.011902
0.873923	0.0187291	-0.000121925	0.011902					0.873923	-0.00479542	0.000355207	0.011902
0.874906	0.018703	-0.000129117	0.00793469					0.874906	-0.00465394	0.000332466	0.011902
0.875889	0.0186773	-0.000136373	0.00793469					0.875889	-0.00451158	0.000308631	0.0158694
0.876872	0.018652	-0.00014369	0.011902					0.876872	-0.00436835	0.000283704	0.0198367
0.877855	0.018627	-0.000151065	0.00396735					0.877855	-0.00422424	0.000257685	0.00396735
0.878838	0.0186024	-0.000158494	0.00793469					0.878838	-0.00407925	0.000230574	0.00396735
0.879821	0.0185783	-0.000165973	0.00396735					0.879821	-0.00393338	0.000202376	0.00396735
0.880804	0.0185546	-0.000173498	0					0.880804	-0.00378663	0.000173092	0.00396735
0.881787	0.0185315	-0.000181065	0.00396735					0.881787	-0.003639	0.000142726	0.00793469
0.88277	0.0185088	-0.000188671	0.00396735					0.88277	-0.00349048	0.000111284	-6.0536e-08
0.883753	0.0184867	-0.00019631	0.011902					0.883753	-0.00334109	7.87694e-05	0.011902
0.884736	0.0184652	-0.000203979	0.011902					0.884736	-0.00319081	4.51898e-05	0.0158694
0.885719	0.0184443	-0.000211674	0.011902					0.885719	-0.00303966	1.05515e-05	-6.0536e-08
0.886702	0.0184239	-0.000219391	0.00793469					0.886702	-0.00288763	-2.51376e-05	0.0198367
0.887685	0.0184042	-0.000227125	0.00396735					0.887685	-0.00273472	-6.18692e-05	0.011902
0.888668	0.0183852	-0.000234872	0.011902					0.888668	-0.00258095	-9.96339e-05	0.0198367
0.889651	0.0183668	-0.000242628	0.011902					0.889651	-0.00242632	-0.000138422	0
0.890634	0.0183491	-0.000250389	0.0238041					0.890634	-0.00227083	-0.000178222	0.0158694
0.891617	0.018332	-0.000258149	0.00396735					0.891617	-0.00211448	-0.000219023	0.011902
0.8926	0.0183157	-0.000265905	0.011902					0.8926	-0.00195729	-0.000260813	0
0.893583	0.0183	-0.000273653	0.0158694					0.893583	-0.00179926	-0.000303579	0.011902
0.894566	0.0182851	-0.000281388	0.00793469					0.894566	-0.00164039	-0.000347306	0.0198367
0.895549	0.0182709	-0.000289105	0.00793469					0.895549	-0.0014807	-0.00039198	0.0158694
0.896532	0.0182575	-0.000296801	0.011902					0.896532	-0.0013202	-0.000437586	0.0158694
0.897516	0.0182447	-0.000304471	0.011902					0.897516	-0.00115888	-0.000484108	0.00793469
0.898499	0.0182327	-0.00031211	0.00793469					0.898499	-0.000996779	-0.000531529	0.00793469
0.899482	0.0182215	-0.000319715	0.011902					0.899482	-0.000833888	-0.000579832	0.00793469
0.900465	0.018211	-0.000327281	0.00793469					0.900465	-0.000670223	-0.000628999	0.00396735
0.901448	0.0182012	-0.000334803	0.011902					0.901448	-0.000505797	-0.00067901	0.011902
0.902431	0.0181921	-0.000342278	0.00793469					0.902431	-0.000340623	-0.000729847	0.011902
0.903414	0.0181838	-0.000349702	0.0238041					0.903414	-0.000174712	-0.000781488	0.0198367
0.904397	0.0181762	-0.00035707	0.011902					0.904397	-8.08064e-06	-0.000833914	0.011902
0.90538	0.0181694	-0.000364379	0.011902					0.90538	0.000159258	-0.000887103	0.0198367
0.906363	0.0181632	-0.000371623	0.0158694					0.906363	0.00032729	-0.000941031	0.0158694
0.907346	0.0181578	-0.0003788	0.0277714					0.907346	0.000495997	-0.000995678	0.0198367
0.908329	0.018153	-0.000385906	0.00396735					0.908329	0.000665366	-0.00105102	0.0198367
0.909312	0.0181489	-0.000392936	0.011902					0.909312	0.000835379	-0.00110703	0.0158694
0.910295	0.0181455	-0.000399887	0.0158694					0.910295	0.00100602	-0.00116369	0.0198367
0.911278	0.0181427	-0.000406755	0.0158694					0.911278	0.00117727	-0.00122096	0.011902
0.912261	0.0181406	-0.000413536	0.00793469					0.912261	0.00134911	-0.00127884	0.00793469
0.913244	0.0181391	-0.000420228	0.00396735					0.913244	0.00152152	-0.00133728	0.00793469
0.914227	0.0181382	-0.000426826	0.0198367					0.914227	0.00169449	-0.00139626	0.011902
0.91521	0.0181379	-0.000433328	0					0.91521	0.00186799	-0.00145575	0.0158694
0.916193	0.0181381	-0.000439729	0.011902					0.916193	0.00204201	-0.00151573	0.011902
0.917176	0.0181389	-0.000446028	-6.0536e-08					0.917176	0.00221653	-0.00157617	0.00793469
0.918159	0.0181401	-0.00045222	0.0198367					0.918159	0.00239152	-0.00163704	0.0158694
0.919142	0.0181419	-0.000458303	0.00396735					0.919142	0.00256697	-0.00169831	0.00793469
0.920125	0.0181442	-0.000464274	0.0158694					0.920125	0.00274285	-0.00175995	0.00793469
0.921108	0.0181468	-0.00047013	0.0158694					0.921108	0.00291914	-0.00182193	0
0.922092	0.0181499	-0.000475868	0.0158694					0.922092	0.00309583	-0.00188422	0.00793469
0.923075	0.0181534	-0.000481487	0.0238041					0.923075	0.00327289	-0.00194679	0.011902
0.924058	0.0181572	-0.000486983	0.00396735					0.924058	0.00345031	-0.00200961	0
0.925041	0.0181613	-0.000492354	0.00396735					0.925041	0.00362805	-0.00207265	0.00793469
0.926024	0.0181658	-0.000497599	0.011902					0.926024	0.0038061	-0.00213588	0.0198367
0.927007	0.0181705	-0.000502714	0.0198367					0.927007	0.00398443	-0.00219927	0.00396735
0.92799	0.0181754	-0.000507697	0.0158694					0.92799	0.00416303	-0.00226278	0.011902
0.928973	0.0181805	-0.000512548	0.011902					0.928973	0.00434188	-0.00232638	0.0198367
0.929956	0.0181857	-0.000517264	0.00793469					0.929956	0.00452094	-0.00239005	0.0158694
0.930939	0.0181911	-0.000521844	0.0198367					0.930939	0.00470021	-0.00245375	0.00793469
0.931922	0.0181966	-0.000526286	0					0.931922	0.00487965	-0.00251746	0.0158694
0.932905	0.0182022	-0.000530588	0.0158694					0.932905	0.00505926	-0.00258113	-6.0536e-08
0.933888	0.0182077	-0.00053475	0.0158694					0.933888	0.005239	-0.00264475	0.00793469
0.934871	0.0182133	-0.00053877	0.00793469					0.934871	0.00541885	-0.00270827	0.0158694
0.935854	0.0182188	-0.000542647	0.0158694					0.935854	0.0055988	-0.00277167	0.00793469
0.936837	0.0182241	-0.000546381	0.00793469					0.936837	0.00577883	-0.00283491	0
0.93782	0.0182294	-0.00054997	0.011902					0.93782	0.00595891	-0.00289798	0.011902
0.938803	0.0182345	-0.000553415	0.00793469					0.938803	0.00613902	-0.00296083	0.0158694
0.939786	0.0182394	-0.000556714	0.00396735					0.939786	0.00631915	-0.00302345	0.00793469
0.940769	0.0182441	-0.000559867	0.00793469					0.940769	0.00649927	-0.00308579	0.0158694
0.941752	0.0182485	-0.000562874	0.0158694					0.941752	0.00667936	-0.00314783	0.011902
0.942735	0.0182526	-0.000565734	-6.0536e-08					0.942735	0.00685941	-0.00320955	0.00793469
0.943718	0.0182563	-0.000568449	0.00793469					0.943718	0.00703939	-0.00327091	0.0158694
0.944701	0.0182596	-0.000571017	0.011902					0.944701	0.00721929	-0.00333189	0.0158694
0.945684	0.0182626	-0.00057344	0.0158694					0.945684	0.00739909	-0.00339245	0.00793469
0.946668	0.018265	-0.000575717	0.0198367					0.946668	0.00757877	-0.00345259	0.011902
0.947651	0.018267	-0.000577849	0.0198367					0.947651	0.00775832	-0.00351226	0.00396735
0.948634	0.0182685	-0.000579837	0.011902					0.948634	0.00793771	-0.00357144	0.0158694
0.949617	0.0182694	-0.000581682	0.011902					0.949617	0.00811693	-0.00363011	0.011902
0.9506	0.0182697	-0.000583383	0.00793469					0.9506	0.00829595	-0.00368824	0.011902
0.951583	0.0182694	-0.000584944	0.00396735					0.951583	0.00847478	-0.00374581	0.011902
0.952566	0.0182684	-0.000586364	0.00793469					0.952566	0.00865338	-0.0038028	0
0.953549	0.0182667	-0.000587645	0.00793469					0.953549	0.00883175	-0.00385918	0.0238041
0.954532	0.0182643	-0.000588788	0.011902					0.954532	0.00900986	-0.00391494	0.0198367
0.955515	0.0182612	-0.000589794	0.00396735					0.955515	0.00918771	-0.00397004	0.00793469
0.956498	0.0182573	-0.000590667	0.0198367					0.956498	0.00936528	-0.00402448	0.00396735
0.957481	0.0182526	-0.000591406	0.261845					0.957481	0.00954255	-0.00407822	0.011902
0.958464	0.018247	-0.000592014	0.265812					0.958464	0.00971952	-0.00413126	0.011902
0.959447	0.0182406	-0.000592493	0.257877					0.959447	0.00989616	-0.00418356	0.00793469
0.96043	0.0182333	-0.000592845	0.257877					0.96043	0.0100725	-0.00423512	0.011902
0.961413	0.0182251	-0.000593073	0.26978					0.961413	0.0102484	-0.00428592	0.0158694
0.962396	0.0182159	-0.000593177	0.261845					0.962396	0.010424	-0.00433593	0.011902
0.963379	0.0182058	-0.000593161	0.257877					0.963379	0.0105992	-0.00438515	0.011902
0.964362	0.0181947	-0.000593028	0.25391					0.964362	0.0107741	-0.00443356	0.00793469
0.965345	0.0181826	-0.000592779	0.257877					0.965345	0.0109485	-0.00448114	0
0.966328	0.0181695	-0.000592418	0.265812					0.966328	0.0111226	-0.00452788	0.011902
0.967311	0.0181553	-0.000591947	0.265812					0.967311	0.0112962	-0.00457377	0.0198367
0.968294	0.0181401	-0.000591368	0.25391					0.968294	0.0114694	-0.00461879	0.00396735
0.969277	0.0181239	-0.000590685	0.257877					0.969277	0.0116422	-0.00466293	0.011902
0.97026	0.0181065	-0.000589901	0.26978					0.97026	0.0118145	-0.00470619	0.00396735
0.971244	0.018088	-0.000589019	0.26978					0.971244	0.0119864	-0.00474855	0.0158694
0.972227	0.0180685	-0.000588041	0.25391					0.972227	0.0121578	-0.00478999	0.00793469
0.97321	0.0180478	-0.000586971	0.265812					0.97321	0.0123287	-0.00483053	0.011902
0.974193	0.0180259	-0.000585813	0.25391					0.974193	0.0124992	-0.00487013	0.0198367
0.975176	0.0180029	-0.000584568	0.261845					0.975176	0.0126692	-0.0049088	0.011902
0.976159	0.0179788	-0.000583241	0.265812					0.976159	0.0128387	-0.00494654	0.0198367
0.977142	0.0179535	-0.000581834	0.273747					0.977142	0.0130077	-0.00498332	0.011902
0.978125	0.0179271	-0.000580352	0.261845					0.978125	0.0131763	-0.00501916	0.0198367
0.979108	0.0178995	-0.000578797	0.261845					0.979108	0.0133443	-0.00505404	0.011902
0.980091	0.0178707	-0.000577173	0.265812					0.980091	0.0135118	-0.00508796	0.00793469
0.981074	0.0178408	-0.000575483	0.265812					0.981074	0.0136788	-0.00512092	0.0277714
0.982057	0.0178097	-0.000573731	0.261845					0.982057	0.0138452	-0.00515291	0.011902
0.98304	0.0177774	-0.000571919	0.273747					0.98304	0.0140112	-0.00518393	0.0158694
0.984023	0.017744	-0.000570053	0.257877					0.984023	0.0141766	-0.00521399	0.00793469
0.985006	0.0177094	-0.000568134	0.261845					0.985006	0.0143415	-0.00524307	0
0.985989	0.0176736	-0.000566166	0.257877					0.985989	0.0145059	-0.00527119	0.0158694
0.986972	0.0176367	-0.000564153	0.265812					0.986972	0.0146698	-0.00529834	0.011902
0.987955	0.0175987	-0.000562099	0.26978					0.987955	0.0148331	-0.00532451	0.00793469
0.988938	0.0175595	-0.000560006	0.265812					0.988938	0.0149959	-0.00534973	0.011902
0.989921	0.0175192	-0.000557878	0.261845					0.989921	0.0151582	-0.00537397	0.00396735
0.990904	0.0174778	-0.000555718	0.261845					0.990904	0.01532	-0.00539726	0.011902
0.991887	0.0174354	-0.000553531	0.265812					0.991887	0.0154812	-0.00541959	0.0198367
0.99287	0.0173918	-0.000551318	0.245975					0.99287	0.0156419	-0.00544097	0.00396735
0.993853	0.0173471	-0.000549083	0.26978					0.993853	0.0158021	-0.0054614	0.0158694
0.994836	0.0173015	-0.00054683	0.273747					0.994836	0.0159618	-0.00548088	0.0158694
0.99582	0.0172547	-0.000544562	0.261845					0.99582	0.0161209	-0.00549943	0.011902
0.996803	0.017207	-0.000542282	0.257877					0.996803	0.0162796	-0.00551705	0.011902
0.997786	0.0171583	-0.000539992	0.273747					0.997786	0.0164377	-0.00553374	-6.0536e-08
0.998769	0.0171086	-0.000537697	0.25391					0.998769	0.0165954	-0.00554951	0.011902
0.999752	0.0170579	-0.000535399	0.25391					0.999752	0.0167526	-0.00556438	0.00793469
1.00073	0.0170063	-0.000533102	0.265812					1.00073	0.0169092	-0.00557835	0.0158694
1.00172	0.0169538	-0.000530807	0.265812					1.00172	0.0170654	-0.00559142	0.00396735
1.0027	0.0169004	-0.000528519	0.261845					1.0027	0.0172212	-0.00560361	0.00793469
1.00368	0.0168462	-0.000526239	0.265812					1.00368	0.0173764	-0.00561492	0.0158694
1.00467	0.0167911	-0.000523971	0.265812					1.00467	0.0175312	-0.00562537	0.011902
1.00565	0.0167352	-0.000521717	0.257877					1.00565	0.0176856	-0.00563497	0
1.00663	0.0166786	-0.00051948	0.261845					1.00663	0.0178395	-0.00564372	0.0158694
1.00762	0.0166212	-0.000517263	0.011902					1.00762	0.017993	-0.00565165	0.0158694
1.0086	0.016563	-0.000515068	0.0198367					1.0086	0.0181461	-0.00565875	0.0198367
1.00958	0.0165042	-0.000512897	0.0158694					1.00958	0.0182987	-0.00566504	0.00793469
1.01057	0.0164447	-0.000510753	0.00396735					1.01057	0.018451	-0.00567054	0.0238041
1.01155	0.0163846	-0.000508639	0.0158694					1.01155	0.0186029	-0.00567525	0.0198367
1.01253	0.0163239	-0.000506556	0.00396735					1.01253	0.0187544	-0.0056792	0.011902
1.01351	0.0162626	-0.000504507	-6.0536e-08					1.01351	0.0189056	-0.00568238	0.0238041
1.0145	0.0162008	-0.000502494	0.0198367					1.0145	0.0190564	-0.00568482	0.0198367
1.01548	0.0161385	-0.000500519	0.00793469					1.01548	0.0192069	-0.00568653	0.00793469
1.01646	0.0160757	-0.000498584	0.00793469					1.01646	0.019357	-0.00568752	0.00793469
1.01745	0.0160124	-0.000496691	0.011902					1.01745	0.0195069	-0.00568781	0.011902
1.01843	0.0159488	-0.000494841	0.0158694					1.01843	0.0196565	-0.00568741	0.00396735
1.01941	0.0158847	-0.000493037	0.0158694					1.01941	0.0198058	-0.00568633	0.0158694
1.0204	0.0158204	-0.00049128	0.011902					1.0204	0.0199549	-0.0056846	0.00793469
1.02138	0.0157557	-0.000489572	0.00396735					1.02138	0.0201037	-0.00568222	0.0158694
1.02236	0.0156908	-0.000487915	0.00793469					1.02236	0.0202523	-0.00567921	0
1.02334	0.0156256	-0.000486309	0					1.02334	0.0204006	-0.00567559	0.00396735
1.02433	0.0155602	-0.000484757	-6.0536e-08					1.02433	0.0205489	-0.00567137	0.011902
1.02531	0.0154947	-0.00048326	0.011902					1.02531	0.0206969	-0.00566657	0.011902
1.02629	0.015429	-0.000481818	0.0158694					1.02629	0.0208448	-0.00566119	0.011902
1.02728	0.0153632	-0.000480434	0.011902					1.02728	0.0209925	-0.00565527	0.00396735
1.02826	0.0152974	-0.000479109	0.0198367					1.02826	0.0211402	-0.00564881	0.011902
1.02924	0.0152315	-0.000477843	0.0198367					1.02924	0.0212877	-0.00564183	0.00396735
1.03023	0.0151656	-0.000476638	0.0198367					1.03023	0.0214352	-0.00563435	0.00396735
1.03121	0.0150998	-0.000475494	0.0158694					1.03121	0.0215827	-0.00562638	0.011902
1.03219	0.015034	-0.000474413	0.0158694					1.03219	0.0217301	-0.00561794	0.00396735
1.03318	0.0149684	-0.000473396	0.00793469					1.03318	0.0218775	-0.00560905	0.0158694
1.03416	0.0149028	-0.000472443	0.00396735					1.03416	0.0220249	-0.00559972	0.00793469
1.03514	0.0148375	-0.000471555	0.011902					1.03514	0.0221724	-0.00558996	0.0198367
1.03612	0.0147723	-0.000470733	0.011902					1.03612	0.0223199	-0.0055798	0.0158694
1.03711	0.0147074	-0.000469977	0.00793469					1.03711	0.0224675	-0.00556925	0.0238041
1.03809	0.0146428	-0.000469289	0.011902					1.03809	0.0226153	-0.00555833	0.0158694
1.03907	0.0145785	-0.000468669	0.00793469					1.03907	0.0227631	-0.00554705	0.011902
1.04006	0.0145145	-0.000468118	0					1.04006	0.0229111	-0.00553544	0.011902
1.04104	0.0144508	-0.000467635	0.0158694					1.04104	0.0230593	-0.00552349	0.00793469
1.04202	0.0143876	-0.000467223	0.011902					1.04202	0.0232077	-0.00551125	0.0198367
1.04301	0.0143248	-0.00046688	0.00396735					1.04301	0.0233563	-0.00549871	0.00396735
1.04399	0.0142625	-0.000466609	0.00793469					1.04399	0.0235052	-0.00548589	0.0198367
1.04497	0.0142006	-0.000466408	0.0198367					1.04497	0.0236543	-0.00547282	0.011902
1.04595	0.0141393	-0.00046628	0.00396735					1.04595	0.0238038	-0.0054595	0.00793469
1.04694	0.0140785	-0.000466223	0.00396735					1.04694	0.0239535	-0.00544595	0.011902
1.04792	0.0140184	-0.000466239	0.0158694					1.04792	0.0241037	-0.00543219	0.0198367
1.0489	0.0139588	-0.000466329	0.011902					1.0489	0.0242542	-0.00541823	0.00793469
1.04989	0.0138998	-0.000466491	0					1.04989	0.0244051	-0.00540409	0.00793469
1.05087	0.0138415	-0.000466728	0.011902					1.05087	0.0245564	-0.00538978	0
1.05185	0.0137839	-0.000467039	0.00793469					1.05185	0.0247082	-0.00537532	0.0198367
1.05284	0.0137271	-0.000467426	0.00396735					1.05284	0.0248604	-0.00536071	0.00793469
1.05382	0.0136709	-0.000467887	0.011902					1.05382	0.0250132	-0.00534598	0.00793469
1.0548	0.0136156	-0.000468424	0.0198367					1.0548	0.0251664	-0.00533114	0.011902
1.05578	0.013561	-0.000469037	0.00396735					1.05578	0.0253203	-0.00531619	0
1.05677	0.0135072	-0.000469727	0.011902					1.05677	0.0254747	-0.00530116	0.0158694
1.05775	0.0134543	-0.000470494	0.011902					1.05775	0.0256297	-0.00528605	0.011902
1.05873	0.0134022	-0.000471339	0.0158694					1.05873	0.0257853	-0.00527088	0.0238041
1.05972	0.0133511	-0.000472261	0.0158694					1.05972	0.0259415	-0.00525566	0.00396735
1.0607	0.0133008	-0.000473262	0.0277714					1.0607	0.0260985	-0.0052404	0.011902
1.06168	0.0132514	-0.000474342	0.00793469					1.06168	0.0262561	-0.00522511	0.0158694
1.06267	0.013203	-0.000475501	0.011902					1.06267	0.0264144	-0.0052098	0.00396735
1.06365	0.0131556	-0.000476741	0					1.06365	0.0265734	-0.00519448	0.00396735
1.06463	0.0131091	-0.000478061	0.011902					1.06463	0.0267332	-0.00517917	0.0198367
1.06562	0.0130637	-0.000479461	0.00396735					1.06562	0.0268938	-0.00516387	0.0198367
1.0666	0.0130192	-0.000480944	0					1.0666	0.0270552	-0.00514859	0.00396735
1.06758	0.0129758	-0.000482508	0.00793469					1.06758	0.0272174	-0.00513334	0.0198367
1.06856	0.0129334	-0.000484155	0.0158694					1.06856	0.0273804	-0.00511812	0.00793469
1.06955	0.0128921	-0.000485885	0.00793469					1.06955	0.0275443	-0.00510296	0.011902
1.07053	0.0128519	-0.000487698	0.011902					1.07053	0.027709	-0.00508784	0.00396735
1.07151	0.0128127	-0.000489596	0.00396735					1.07151	0.0278747	-0.00507279	0.011902
1.0725	0.0127746	-0.000491578	0.0158694					1.0725	0.0280412	-0.0050578	0.0158694
1.07348	0.0127377	-0.000493646	0.011902					1.07348	0.0282087	-0.00504289	0.00396735
1.07446	0.0127019	-0.000495799	0.00793469					1.07446	0.0283771	-0.00502806	0.00396735
1.07545	0.0126672	-0.000498038	0.00396735					1.07545	0.0285464	-0.00501331	0.00396735
1.07643	0.0126336	-0.000500364	0.00396735					1.07643	0.0287168	-0.00499865	0.0158694
1.07741	0.0126012	-0.000502777	0.00396735					1.07741	0.0288881	-0.00498409	0.0158694
1.07839	0.0125699	-0.000505278	0.0198367					1.07839	0.0290604	-0.00496963	0.00793469
1.07938	0.0125398	-0.000507866	0.00793469					1.07938	0.0292336	-0.00495527	0.0158694
1.08036	0.0125108	-0.000510543	0.0198367					1.08036	0.029408	-0.00494102	0.00793469
1.08134	0.012483	-0.000513308	0.011902					1.08134	0.0295833	-0.00492688	0.0158694
1.08233	0.0124563	-0.000516162	0.00793469					1.08233	0.0297597	-0.00491285	0.011902
1.08331	0.0124309	-0.000519106	0.011902					1.08331	0.0299371	-0.00489894	0.00396735
1.08429	0.0124066	-0.000522139	0.00793469					1.08429	0.0301156	-0.00488515	0
1.08528	0.0123834	-0.000525261	0.00793469					1.08528	0.0302951	-0.00487148	0.0158694
1.08626	0.0123614	-0.000528473	0.0198367					1.08626	0.0304757	-0.00485793	0.00793469
1.08724	0.0123406	-0.000531775	0.0158694					1.08724	0.0306574	-0.0048445	0
1.08823	0.012321	-0.000535166	0.011902					1.08823	0.0308401	-0.00483119	0.00396735
1.08921	0.0123025	-0.000538648	0.0158694					1.08921	0.031024	-0.004818	0.00793469
1.09019	0.0122851	-0.000542218	0.00396735					1.09019	0.0312089	-0.00480494	0.0198367
1.09117	0.0122689	-0.000545878	0.00793469					1.09117	0.0313949	-0.004792	0.0158694
1.09216	0.0122539	-0.000549626	0.011902					1.09216	0.031582	-0.00477919	0.00396735
1.09314	0.01224	-0.000553464	0.011902					1.09314	0.0317701	-0.00476649	0.00793469
1.09412	0.0122272	-0.000557389	0.00396735					1.09412	0.0319594	-0.00475391	0.00396735
1.09511	0.0122155	-0.000561401	0					1.09511	0.0321497	-0.00474145	0.0198367
1.09609	0.0122049	-0.000565501	0.011902					1.09609	0.0323411	-0.00472911	0.0198367
1.09707	0.0121955	-0.000569686	0.0158694					1.09707	0.0325336	-0.00471688	0.0158694
1.09806	0.0121871	-0.000573956	0.00396735					1.09806	0.0327272	-0.00470476	0.0158694
1.09904	0.0121798	-0.000578311	0.0158694					1.09904	0.0329218	-0.00469274	0.0158694
1.10002	0.0121735	-0.000582748	0					1.10002	0.0331175	-0.00468083	0.00793469
1.101	0.0121683	-0.000587268	0.0158694					1.101	0.0333142	-0.00466903	0.0198367
1.10199	0.0121641	-0.000591867	0.00396735					1.10199	0.033512	-0.00465732	0.00396735
1.10297	0.012161	-0.000596546	0.0198367					1.10297	0.0337108	-0.0046457	0.011902
1.10395	0.0121589	-0.000601302	0.00396735					1.10395	0.0339106	-0.00463417	0.00396735
1.10494	0.0121577	-0.000606134	0.011902					1.10494	0.0341115	-0.00462273	0.0198367
1.10592	0.0121576	-0.000611039	0					1.10592	0.0343133	-0.00461136	0.0198367
1.1069	0.0121583	-0.000616017	0.011902					1.1069	0.0345161	-0.00460007	0.00793469
1.10789	0.0121601	-0.000621064	0.00396735					1.10789	0.0347199	-0.00458885	-6.0536e-08
1.10887	0.0121627	-0.000626178	0.00793469					1.10887	0.0349247	-0.0045777	0.011902
1.10985	0.0121663	-0.000631358	0.00793469					1.10985	0.0351304	-0.0045666	0.011902
1.11084	0.0121707	-0.0006366	0.0198367					1.11084	0.035337	-0.00455556	0.0158694
1.11182	0.012176	-0.000641902	0.00793469					1.11182	0.0355445	-0.00454457	0.011902
1.1128	0.0121822	-0.000647261	0.00396735					1.1128	0.035753	-0.00453361	0.00793469
1.11378	0.0121892	-0.000652674	0.011902					1.11378	0.0359622	-0.00452269	0.0158694
1.11477	0.012197	-0.000658139	0.0158694					1.11477	0.0361724	-0.0045118	0.0158694
1.11575	0.0122056	-0.000663651	0.0158694					1.11575	0.0363833	-0.00450093	0.011902
1.11673	0.0122149	-0.000669207	0.011902					1.11673	0.0365951	-0.00449008	0.00793469
1.11772	0.0122251	-0.000674804	0.00396735					1.11772	0.0368076	-0.00447923	0.011902
1.1187	0.0122359	-0.000680438	0.0198367					1.1187	0.037021	-0.00446838	0.011902
1.11968	0.0122474	-0.000686106	0.0238041					1.11968	0.037235	-0.00445753	0.00793469
1.12067	0.0122597	-0.000691803	0.0238041					1.12067	0.0374498	-0.00444667	0.011902
1.12165	0.0122726	-0.000697525	0.00396735					1.12165	0.0376652	-0.00443579	0.00396735
1.12263	0.0122861	-0.000703268	0.00396735					1.12263	0.0378813	-0.00442488	0.00396735
1.12361	0.0123003	-0.000709027	0					1.12361	0.038098	-0.00441393	0.00396735
1.1246	0.012315	-0.000714799	0.00396735					1.1246	0.0383154	-0.00440294	0.011902
1.12558	0.0123304	-0.000720578	0.00396735					1.12558	0.0385333	-0.00439191	0.0158694
1.12656	0.0123463	-0.000726359	0.00793469					1.12656	0.0387517	-0.00438081	0.0198367
1.12755	0.0123627	-0.000732138	0.0158694					1.12755	0.0389707	-0.00436965	0.0158694
1.12853	0.0123797	-0.000737909	0.0198367					1.12853	0.0391902	-0.00435842	0.011902
1.12951	0.0123971	-0.000743667	0.00793469					1.12951	0.0394101	-0.0043471	0.0238041
1.1305	0.0124151	-0.000749407	0.00396735					1.1305	0.0396304	-0.0043357	0.0158694
1.13148	0.0124334	-0.000755123	0.0198367					1.13148	0.0398511	-0.0043242	0.011902
1.13246	0.0124522	-0.00076081	0.00396735					1.13246	0.0400722	-0.0043126	0.00396735
1.13345	0.0124714	-0.000766463	0.0198367					1.13345	0.0402936	-0.00430089	0.011902
1.13443	0.012491	-0.000772074	0.0158694					1.13443	0.0405153	-0.00428906	0.0198367
1.13541	0.012511	-0.000777639	0.00396735					1.13541	0.0407373	-0.0042771	0.00793469
1.13639	0.0125313	-0.000783152	0.0198367					1.13639	0.0409595	-0.004265	0.0158694
1.13738	0.012552	-0.000788605	0.00793469					1.13738	0.0411819	-0.00425276	0.011902
1.13836	0.0125729	-0.000793994	0.0238041					1.13836	0.0414044	-0.00424038	0.00793469
1.13934	0.0125942	-0.000799312	0.0198367					1.13934	0.0416271	-0.00422783	0.00793469
1.14033	0.0126157	-0.000804552	0.00396735					1.14033	0.0418498	-0.00421512	0.0198367
1.14131	0.0126375	-0.000809708	0.011902					1.14131	0.0420726	-0.00420224	0.0238041
1.14229	0.0126595	-0.000814774	0.011902					1.14229	0.0422954	-0.00418917	0.0158694
1.14328	0.0126817	-0.000819744	0.011902					1.14328	0.0425182	-0.00417592	0.00793469
1.14426	0.0127041	-0.00082461	0.00793469					1.14426	0.042741	-0.00416247	0.00793469
1.14524	0.0127267	-0.000829366	0.0198367					1.14524	0.0429636	-0.00414882	0.011902
1.14622	0.0127495	-0.000834006	0.00396735					1.14622	0.0431861	-0.00413496	0.011902
1.14721	0.0127724	-0.000838523	0.011902					1.14721	0.0434085	-0.00412088	0.00793469
1.14819	0.0127954	-0.00084291	0.0158694					1.14819	0.0436307	-0.00410658	0.00793469
1.14917	0.0128186	-0.000847161	0.00793469					1.14917	0.0438526	-0.00409204	0.0198367
1.15016	0.0128419	-0.000851269	0.00396735					1.15016	0.0440743	-0.00407727	0.00396735
1.15114	0.0128652	-0.000855228	0.00793469					1.15114	0.0442957	-0.00406226	0.00793469
1.15212	0.0128886	-0.00085903	0.00793469					1.15212	0.0445167	-0.00404699	0.00793469
1.15311	0.0129121	-0.000862671	0.011902					1.15311	0.0447374	-0.00403146	0
1.15409	0.0129356	-0.000866142	0.0198367					1.15409	0.0449577	-0.00401568	0.00793469
1.15507	0.0129592	-0.000869437	0.00396735					1.15507	0.0451776	-0.00399962	0.011902
1.15606	0.0129828	-0.000872551	0.00396735					1.15606	0.045397	-0.00398328	0.00396735
1.15704	0.0130064	-0.000875477	0.00396735					1.15704	0.0456158	-0.00396666	0.011902
1.15802	0.01303	-0.000878208	0.011902					1.15802	0.0458342	-0.00394976	0.011902
1.159	0.0130536	-0.000880739	0.00793469					1.159	0.046052	-0.00393256	0.0198367
1.15999	0.0130772	-0.000883064	0.0198367					1.15999	0.0462692	-0.00391507	0.011902
1.16097	0.0131008	-0.000885176	0.011902					1.16097	0.0464858	-0.00389727	0.0198367
1.16195	0.0131243	-0.000887071	0.00793469					1.16195	0.0467017	-0.00387916	0.011902
1.16294	0.0131478	-0.000888741	0.00793469					1.16294	0.046917	-0.00386075	0.0158694
1.16392	0.0131713	-0.000890182	0.00793469					1.16392	0.0471315	-0.00384202	0.0158694
1.1649	0.0131947	-0.000891388	0.0158694					1.1649	0.0473453	-0.00382297	0.00396735
1.16589	0.0132181	-0.000892355	0.00396735					1.16589	0.0475583	-0.0038036	0.00793469
1.16687	0.0132414	-0.000893076	0.00793469					1.16687	0.0477706	-0.0037839	0.011902
1.16785	0.0132646	-0.000893548	0.0158694					1.16785	0.047982	-0.00376388	0.0198367
1.16883	0.0132878	-0.000893765	0.00793469					1.16883	0.0481926	-0.00374353	0.0158694
1.16982	0.0133109	-0.000893723	0.0198367					1.16982	0.0484023	-0.00372285	0.0158694
1.1708	0.0133339	-0.000893418	0.00396735					1.1708	0.0486111	-0.00370184	0.00793469
1.17178	0.0133569	-0.000892846	0.0198367					1.17178	0.048819	-0.0036805	0.00793469
1.17277	0.0133798	-0.000892002	0.011902					1.17277	0.0490259	-0.00365883	0.0158694
1.17375	0.0134026	-0.000890883	0.0198367					1.17375	0.0492319	-0.00363683	0.00793469
1.17473	0.0134254	-0.000889486	0.0198367					1.17473	0.049437	-0.0036145	0.00396735
1.17572	0.0134481	-0.000887807	0.011902					1.17572	0.049641	-0.00359184	0.00793469
1.1767	0.0134707	-0.000885844	0					1.1767	0.049844	-0.00356886	0.011902
1.17768	0.0134933	-0.000883594	0.0158694					1.17768	0.0500459	-0.00354555	0.00396735
1.17866	0.0135158	-0.000881054	0.011902					1.17866	0.0502468	-0.00352192	0.0198367
1.17965	0.0135383	-0.000878222	0.00793469					1.17965	0.0504466	-0.00349798	0.0158694
1.18063	0.0135607	-0.000875096	0.00396735					1.18063	0.0506453	-0.00347372	0.011902
1.18161	0.0135831	-0.000871675	0.0158694					1.18161	0.0508429	-0.00344915	0.0158694
1.1826	0.0136054	-0.000867957	0					1.1826	0.0510394	-0.00342427	0.0198367
1.18358	0.0136277	-0.000863941	0.011902					1.18358	0.0512348	-0.00339909	0.011902
1.18456	0.0136499	-0.000859626	0.00793469					1.18456	0.051429	-0.00337362	0.00793469
1.18555	0.0136722	-0.000855012	0.0198367					1.18555	0.051622	-0.00334787	0.00396735
1.18653	0.0136944	-0.000850099	0.00396735					1.18653	0.0518139	-0.00332183	0.0158694
1.18751	0.0137166	-0.000844886	0.011902					1.18751	0.0520046	-0.00329551	0.00793469
1.1885	0.0137388	-0.000839373	0.011902					1.1885	0.0521941	-0.00326893	0.00793469
1.18948	0.013761	-0.000833563	0.011902					1.18948	0.0523823	-0.00324209	0.011902
1.19046	0.0137832	-0.000827454	0					1.19046	0.0525694	-0.00321499	0.00793469
1.19144	0.0138054	-0.00082105	0.00793469					1.19144	0.0527553	-0.00318766	0.00793469
1.19243	0.0138276	-0.00081435	0.0158694					1.19243	0.0529399	-0.00316009	0.00793469
1.19341	0.0138499	-0.000807357	0.00396735					1.19341	0.0531233	-0.00313229	0.011902
1.19439	0.0138722	-0.000800073	0.011902					1.19439	0.0533054	-0.00310428	0
1.19538	0.0138946	-0.000792501	0.00793469					1.19538	0.0534863	-0.00307606	0.0158694
1.19636	0.013917	-0.000784643	0.011902					1.19636	0.053666	-0.00304765	0.0158694
1.19734	0.0139395	-0.000776502	0.011902					1.19734	0.0538444	-0.00301905	0.0198367
1.19833	0.0139621	-0.000768082	0.00396735					1.19833	0.0540216	-0.00299028	0.0158694
1.19931	0.0139847	-0.000759385	0.00793469					1.19931	0.0541975	-0.00296134	0.011902
1.20029	0.0140074	-0.000750417	0.0238041					1.20029	0.0543721	-0.00293226	0.00793469
1.20127	0.0140303	-0.00074118	0.00793469					1.20127	0.0545455	-0.00290303	0.0198367
1.20226	0.0140532	-0.000731681	0.0198367					1.20226	0.0547177	-0.00287368	0.0238041
1.20324	0.0140763	-0.000721923	0.00396735					1.20324	0.0548885	-0.00284422	0.00396735
1.20422	0.0140994	-0.000711911	0.00793469					1.20422	0.0550582	-0.00281465	0.0158694
1.20521	0.0141227	-0.000701651	0					1.20521	0.0552266	-0.00278499	0.011902
1.20619	0.0141462	-0.000691148	0.011902					1.20619	0.0553937	-0.00275525	0.011902
1.20717	0.0141698	-0.000680409	0.00396735					1.20717	0.0555596	-0.00272545	0.00793469
1.20816	0.0141935	-0.000669439	0.011902					1.20816	0.0557242	-0.0026956	0.011902
1.20914	0.0142174	-0.000658245	0.00396735					1.20914	0.0558876	-0.00266572	0.011902
1.21012	0.0142415	-0.000646833	0.0238041					1.21012	0.0560498	-0.00263581	0.0198367
1.21111	0.0142658	-0.00063521	0.0198367					1.21111	0.0562107	-0.00260589	0.011902
1.21209	0.0142902	-0.000623384	0.0158694					1.21209	0.0563704	-0.00257597	0.00396735
1.21307	0.0143148	-0.000611362	0.0158694					1.21307	0.0565289	-0.00254608	0.00396735
1.21405	0.0143397	-0.00059915	0.011902					1.21405	0.0566861	-0.00251621	0.00793469
1.21504	0.0143647	-0.000586758	0.011902					1.21504	0.0568422	-0.00248639	0.011902
1.21602	0.0143899	-0.000574193	0.0158694					1.21602	0.056997	-0.00245664	0.00793469
1.217	0.0144154	-0.000561464	0.00793469					1.217	0.0571506	-0.00242696	0.00396735
1.21799	0.014441	-0.000548577	0.00396735					1.21799	0.0573031	-0.00239736	0.011902
1.21897	0.0144669	-0.000535544	0.00396735					1.21897	0.0574544	-0.00236788	0.011902
1.21995	0.014493	-0.000522371	0.011902					1.21995	0.0576044	-0.00233851	0.011902
1.22094	0.0145194	-0.000509068	0.00793469					1.22094	0.0577534	-0.00230927	0.00396735
1.22192	0.014546	-0.000495643	0.0158694					1.22192	0.0579011	-0.00228018	0.011902
1.2229	0.0145728	-0.000482107	0					1.2229	0.0580477	-0.00225125	0.00396735
1.22388	0.0145998	-0.000468469	0.0158694					1.22388	0.0581931	-0.0022225	0.00793469
1.22487	0.0146271	-0.000454737	0.011902					1.22487	0.0583374	-0.00219394	0.011902
1.22585	0.0146546	-0.000440922	0.0158694					1.22585	0.0584805	-0.00216559	0.0198367
1.22683	0.0146824	-0.000427032	0.00793469					1.22683	0.0586225	-0.00213745	0.00793469
1.22782	0.0147104	-0.000413079	0.0198367					1.22782	0.0587634	-0.00210955	0.0158694
1.2288	0.0147387	-0.000399071	0.00793469					1.2288	0.0589032	-0.00208189	0
1.22978	0.0147672	-0.000385019	0.00396735					1.22978	0.0590418	-0.00205449	0.0198367
1.23077	0.014796	-0.000370933	0.0158694					1.23077	0.0591794	-0.00202737	0.00793469
1.23175	0.0148249	-0.000356822	0.00396735					1.23175	0.0593158	-0.00200054	0.00396735
1.23273	0.0148542	-0.000342696	0.00396735					1.23273	0.0594511	-0.001974	0.00793469
1.23372	0.0148836	-0.000328566	0.00396735					1.23372	0.0595854	-0.00194778	0.0238041
1.2347	0.0149133	-0.000314442	0.0158694					1.2347	0.0597185	-0.00192188	0.00396735
1.23568	0.0149433	-0.000300334	0.011902					1.23568	0.0598506	-0.00189632	0.00396735
1.23666	0.0149734	-0.000286251	0.011902					1.23666	0.0599816	-0.00187111	0.0158694
1.23765	0.0150038	-0.000272204	0.0158694					1.23765	0.0601116	-0.00184626	0.00793469
1.23863	0.0150344	-0.000258204	0.011902					1.23863	0.0602404	-0.00182179	0.011902
1.23961	0.0150652	-0.000244259	0.00396735					1.23961	0.0603682	-0.00179769	0.00396735
1.2406	0.0150962	-0.000230379	0.0198367					1.2406	0.0604949	-0.00177399	0.0158694
1.24158	0.0151274	-0.000216576	0.0198367					1.24158	0.0606206	-0.00175069	0.00396735
1.24256	0.0151589	-0.000202857	0.00396735					1.24256	0.0607452	-0.00172781	0.00396735
1.24355	0.0151905	-0.000189234	0.00793469					1.24355	0.0608688	-0.00170535	0.0238041
1.24453	0.0152223	-0.000175715	0.00793469					1.24453	0.0609913	-0.00168332	0.00793469
1.24551	0.0152542	-0.000162311	0.00793469					1.24551	0.0611127	-0.00166173	0.011902
1.24649	0.0152864	-0.00014903	0.011902					1.24649	0.0612331	-0.00164059	0.011902
1.24748	0.0153187	-0.000135881	0.00793469					1.24748	0.0613525	-0.00161991	0.00793469
1.24846	0.0153511	-0.000122874	0.0158694					1.24846	0.0614707	-0.0015997	0.00396735
1.24944	0.0153837	-0.000110018	0.011902					1.24944	0.061588	-0.00157996	0.011902
1.25043	0.0154165	-9.73216e-05	0.0158694					1.25043	0.0617041	-0.0015607	0.00793469
1.25141	0.0154493	-8.4793e-05	0.00793469					1.25141	0.0618193	-0.00154192	0.00396735
1.25239	0.0154823	-7.24409e-05	0.00396735					1.25239	0.0619333	-0.00152363	0.00793469
1.25338	0.0155154	-6.02736e-05	0.011902					1.25338	0.0620463	-0.00150585	0.011902
1.25436	0.0155486	-4.8299e-05	0.00396735					1.25436	0.0621582	-0.00148857	0.011902
1.25534	0.0155819	-3.65252e-05	0.011902					1.25534	0.0622691	-0.00147179	0.011902
1.25633	0.0156152	-2.49596e-05	0.00396735					1.25633	0.0623789	-0.00145553	0.011902
1.25731	0.0156487	-1.36098e-05	0.00396735					1.25731	0.0624876	-0.00143979	0.0238041
1.25829	0.0156822	-2.48305e-06	0.00793469					1.25829	0.0625952	-0.00142456	0.0158694
1.25927	0.0157157	8.41378e-06	0.0158694					1.25927	0.0627018	-0.00140987	0.00396735
1.26026	0.0157493	1.90739e-05	0.00793469					1.26026	0.0628072	-0.0013957	0.0158694
1.26124	0.0157829	2.94908e-05	0.00793469					1.26124	0.0629116	-0.00138206	0.011902
1.26222	0.0158165	3.96583e-05	0.011902					1.26222	0.0630148	-0.00136896	0.00793469
1.26321	0.0158502	4.95703e-05	0					1.26321	0.0631169	-0.00135639	0.0158694
1.26419	0.0158838	5.92211e-05	0.00793469					1.26419	0.063218	-0.00134436	0.0277714
1.26517	0.0159174	6.86052e-05	0.0158694					1.26517	0.0633179	-0.00133287	0.0198367
1.26616	0.015951	7.77174e-05	0.0198367					1.26616	0.0634166	-0.00132192	0.0238041
1.26714	0.0159846	8.65527e-05	0.0436408					1.26714	0.0635143	-0.00131151	0.011902
1.26812	0.0160181	9.51066e-05	0.0396735					1.26812	0.0636107	-0.00130165	0.0198367
1.2691	0.0160515	0.000103375	0.0317388					1.2691	0.0637061	-0.00129233	0.00396735
1.27009	0.0160849	0.000111353	0.0436408					1.27009	0.0638002	-0.00128355	0.0198367
1.27107	0.0161182	0.000119037	0.0317388					1.27107	0.0638932	-0.00127531	0.0198367
1.27205	0.0161514	0.000126424	0.0396735					1.27205	0.063985	-0.00126761	0.00793469
1.27304	0.0161845	0.00013351	0.0357061					1.27304	0.0640756	-0.00126046	0.00793469
1.27402	0.0162175	0.000140293	0.0317388					1.27402	0.064165	-0.00125385	0.00396735
1.275	0.0162504	0.000146769	0.0396735					1.275	0.0642532	-0.00124777	0.011902
1.27599	0.0162832	0.000152937	0.0277714					1.27599	0.0643402	-0.00124223	0.0198367
1.27697	0.0163158	0.000158794	0.0436408					1.27697	0.064426	-0.00123723	0.0198367
1.27795	0.0163483	0.000164339	0.0317388					1.27795	0.0645105	-0.00123276	0.00396735
1.27894	0.0163807	0.00016957	0.0277714					1.27894	0.0645937	-0.00122883	0.011902
1.27992	0.0164128	0.000174486	0.0396735					1.27992	0.0646757	-0.00122542	0.0198367
1.2809	0.0164448	0.000179086	0.0436408					1.2809	0.0647565	-0.00122253	0.0238041
1.28188	0.0164766	0.000183369	0.0357061					1.28188	0.0648359	-0.00122018	0.00793469
1.28287	0.0165083	0.000187336	0.0396735					1.28287	0.0649141	-0.00121834	0.011902
1.28385	0.0165397	0.000190985	0.0476081					1.28385	0.064991	-0.00121701	0.00793469
1.28483	0.016571	0.000194317	0.0238041					1.28483	0.0650665	-0.00121621	0.011902
1.28582	0.016602	0.000197333	0.0277714					1.28582	0.0651408	-0.00121591	0.011902
1.2868	0.0166329	0.000200034	0.0317388					1.2868	0.0652137	-0.00121612	0.0158694
1.28778	0.0166635	0.00020242	0.0238041					1.28778	0.0652852	-0.00121683	0.00793469
1.28877	0.0166939	0.000204494	0.0277714					1.28877	0.0653555	-0.00121804	0
1.28975	0.0167241	0.000206256	0.0277714					1.28975	0.0654243	-0.00121974	0.0198367
1.29073	0.0167541	0.000207708	0.0357061					1.29073	0.0654918	-0.00122194	0.00793469
1.29171	0.0167838	0.000208853	0.547494					1.29171	0.0655579	-0.00122462	0.0158694
1.2927	0.0168133	0.000209693	0.543526					1.2927	0.0656226	-0.00122778	0.00793469
1.29368	0.0168426	0.00021023	0.551461					1.29368	0.065686	-0.00123142	0.011902
1.29466	0.0168716	0.000210469	0.551461					1.29466	0.0657479	-0.00123553	0.00793469
1.29565	0.0169005	0.000210411	0.559396					1.29565	0.0658084	-0.00124011	0.011902
1.29663	0.0169291	0.00021006	0.547494					1.29663	0.0658675	-0.00124515	0.0198367
1.29761	0.0169574	0.00020942	0.547494					1.29761	0.0659252	-0.00125065	0.00793469
1.2986	0.0169856	0.000208495	0.559396					1.2986	0.0659815	-0.0012566	0.0198367
1.29958	0.0170135	0.000207288	0.559396					1.29958	0.0660363	-0.001263	0.00793469
1.30056	0.0170412	0.000205804	0.539559					1.30056	0.0660897	-0.00126984	0.0198367
1.30154	0.0170686	0.000204048	0.547494					1.30154	0.0661417	-0.00127712	0.011902
1.30253	0.0170959	0.000202024	0.547494					1.30253	0.0661922	-0.00128483	0.0158694
1.30351	0.0171229	0.000199737	0.543526					1.30351	0.0662412	-0.00129297	0.0198367
1.30449	0.0171498	0.000197193	0.563363					1.30449	0.0662888	-0.00130153	0.011902
1.30548	0.0171764	0.000194395	0.543526					1.30548	0.066335	-0.0013105	0.00793469
1.30646	0.0172029	0.000191351	0.559396					1.30646	0.0663797	-0.00131989	0.0198367
1.30744	0.0172292	0.000188064	0.555428					1.30744	0.0664229	-0.00132968	0.0198367
1.30843	0.0172553	0.000184542	0.547494					1.30843	0.0664647	-0.00133987	0.011902
1.30941	0.0172812	0.00018079	0.551461					1.30941	0.0665051	-0.00135046	0.00396735
1.31039	0.017307	0.000176814	0.555428					1.31039	0.066544	-0.00136143	0.00396735
1.31138	0.0173327	0.00017262	0.555428					1.31138	0.0665815	-0.0013728	0.011902
1.31236	0.0173582	0.000168214	0.551461					1.31236	0.0666175	-0.00138454	0.0158694
1.31334	0.0173836	0.000163604	0.551461					1.31334	0.0666521	-0.00139665	0.0158694
1.31432	0.0174089	0.000158794	0.539559					1.31432	0.0666853	-0.00140914	0.011902
1.31531	0.017434	0.000153793	0.547494					1.31531	0.066717	-0.00142199	0.0158694
1.31629	0.0174591	0.000148606	0.559396					1.31629	0.0667474	-0.00143519	0.00396735
1.31727	0.0174842	0.00014324	0.543526					1.31727	0.0667763	-0.00144876	0.0158694
1.31826	0.0175091	0.000137702	0.547494					1.31826	0.0668039	-0.00146267	0.00396735
1.31924	0.0175341	0.000132	0.547494					1.31924	0.0668301	-0.00147693	0.0198367
1.32022	0.017559	0.000126139	0.555428					1.32022	0.0668549	-0.00149153	0.011902
1.32121	0.0175839	0.000120127	0.551461					1.32121	0.0668784	-0.00150646	0.00396735
1.32219	0.0176088	0.000113972	0.547494					1.32219	0.0669005	-0.00152173	0.00793469
1.32317	0.0176337	0.000107679	0.547494					1.32317	0.0669213	-0.00153732	0.011902
1.32415	0.0176586	0.000101256	0.551461					1.32415	0.0669408	-0.00155324	0.0198367
1.32514	0.0176836	9.47105e-05	0.551461					1.32514	0.066959	-0.00156947	-6.0536e-08
1.32612	0.0177087	8.80491e-05	0.547494					1.32612	0.0669759	-0.00158602	0.0158694
1.3271	0.0177339	8.12789e-05	0.551461					1.3271	0.0669916	-0.00160288	0.0158694
1.32809	0.0177591	7.44071e-05	0.361028					1.32809	0.067006	-0.00162005	0.0198367
1.32907	0.0177845	6.74406e-05	0.345159					1.32907	0.0670193	-0.00163751	0.0158694
1.33005	0.01781	6.03865e-05	0.364996					1.33005	0.0670313	-0.00165528	0
1.33104	0.0178357	5.32516e-05	0.357061					1.33104	0.0670422	-0.00167333	0.00793469
1.33202	0.0178616	4.60429e-05	0.353094					1.33202	0.0670519	-0.00169168	0.00793469
1.333	0.0178876	3.87671e-05	0.357061					1.333	0.0670605	-0.00171032	0.0158694
1.33399	0.0179139	3.14312e-05	0.353094					1.33399	0.0670681	-0.00172923	0.0198367
1.33497	0.0179404	2.40418e-05	0.361028					1.33497	0.0670745	-0.00174843	0
1.33595	0.0179671	1.66055e-05	0.364996					1.33595	0.0670799	-0.0017679	0.00396735
1.33693	0.0179941	9.12886e-06	0.357061					1.33693	0.0670843	-0.00178764	0.00396735
1.33792	0.0180214	1.61831e-06	0.357061					1.33792	0.0670877	-0.00180764	0.00793469
1.3389	0.018049	-5.9198e-06	0.353094					1.3389	0.0670902	-0.00182791	0.0158694
1.33988	0.0180769	-1.34792e-05	0.353094					1.33988	0.0670917	-0.00184844	0.0158694
1.34087	0.0181052	-2.10539e-05	0.353094					1.34087	0.0670924	-0.00186923	0
1.34185	0.0181338	-2.86378e-05	0.349126					1.34185	0.0670921	-0.00189026	0.0238041
1.34283	0.0181628	-3.6225e-05	0.357061					1.34283	0.0670911	-0.00191155	0.0198367
1.34382	0.0181921	-4.38099e-05	0.361028					1.34382	0.0670892	-0.00193307	0.0158694
1.3448	0.0182219	-5.13868e-05	0.353094					1.3448	0.0670866	-0.00195483	0.011902
1.34578	0.0182521	-5.89503e-05	0.353094					1.34578	0.0670833	-0.00197682	0.011902
1.34676	0.0182827	-6.64951e-05	0.349126					1.34676	0.0670792	-0.00199904	0.00793469
1.34775	0.0183138	-7.40161e-05	0.357061					1.34775	0.0670745	-0.00202149	0.00793469
1.34873	0.0183454	-8.15082e-05	0.361028					1.34873	0.0670692	-0.00204415	0.00396735
1.34971	0.0183774	-8.89668e-05	0.361028					1.34971	0.0670632	-0.00206702	0.011902
1.3507	0.01841	-9.6387e-05	0.364996					1.3507	0.0670568	-0.0020901	0.0238041
1.35168	0.018443	-0.000103765	0.357061					1.35168	0.0670498	-0.00211337	0.00396735
1.35266	0.0184766	-0.000111095	0.361028					1.35266	0.0670423	-0.00213685	0.011902
1.35365	0.0185107	-0.000118374	0.361028					1.35365	0.0670344	-0.00216051	0.00396735
1.35463	0.0185453	-0.000125599	0.364996					1.35463	0.067026	-0.00218435	0.011902
1.35561	0.0185806	-0.000132764	0.361028					1.35561	0.0670173	-0.00220837	0
1.3566	0.0186164	-0.000139867	0.345159					1.3566	0.0670083	-0.00223255	0.00793469
1.35758	0.0186527	-0.000146904	0.361028					1.35758	0.0669989	-0.0022569	0.0158694
1.35856	0.0186897	-0.000153873	0.353094					1.35856	0.0669893	-0.0022814	0.011902
1.35954	0.0187273	-0.000160769	0.361028					1.35954	0.0669795	-0.00230605	0.011902
1.36053	0.0187655	-0.000167591	0.364996					1.36053	0.0669694	-0.00233083	0.011902
1.36151	0.0188043	-0.000174335	0.361028					1.36151	0.0669593	-0.00235575	-6.0536e-08
1.36249	0.0188437	-0.000180999	0.364996					1.36249	0.066949	-0.0023808	0.011902
1.36348	0.0188838	-0.000187581	0.353094					1.36348	0.0669386	-0.00240595	0.0158694
1.36446	0.0189245	-0.00019408	0.357061					1.36446	0.0669281	-0.00243122	0.00793469
1.36544	0.0189658	-0.000200492	0.361028					1.36544	0.0669177	-0.00245659	0.011902
1.36643	0.0190078	-0.000206817	0.345159					1.36643	0.0669073	-0.00248205	0.00396735
1.36741	0.0190504	-0.000213053	0.361028					1.36741	0.0668969	-0.00250759	0.00396735
1.36839	0.0190937	-0.000219198	0.368963					1.36839	0.0668867	-0.00253321	0.0198367
1.36937	0.0191377	-0.000225252	0.349126					1.36937	0.0668765	-0.0025589	0.00396735
1.37036	0.0191823	-0.000231214	0.345159					1.37036	0.0668665	-0.00258464	0.00793469
1.37134	0.0192275	-0.000237083	0.353094					1.37134	0.0668567	-0.00261043	0.0198367
1.37232	0.0192735	-0.000242859	0.353094					1.37232	0.0668471	-0.00263627	0.011902
1.37331	0.01932	-0.000248541	0.357061					1.37331	0.0668378	-0.00266213	0
1.37429	0.0193673	-0.000254129	0.361028					1.37429	0.0668288	-0.00268802	0.00396735
1.37527	0.0194152	-0.000259624	0.353094					1.37527	0.06682	-0.00271392	0.00793469
1.37626	0.0194637	-0.000265025	0.353094					1.37626	0.0668116	-0.00273982	0.0158694
1.37724	0.0195129	-0.000270332	0.345159					1.37724	0.0668036	-0.00276572	0.0198367
1.37822	0.0195627	-0.000275547	0.353094					1.37822	0.0667959	-0.00279161	0.011902
1.37921	0.0196131	-0.00028067	0.37293					1.37921	0.0667887	-0.00281748	-6.0536e-08
1.38019	0.0196641	-0.000285703	0.353094					1.38019	0.0667819	-0.00284332	0.00396735
1.38117	0.0197158	-0.000290645	0.364996					1.38117	0.0667756	-0.00286912	0.00396735
1.38215	0.0197681	-0.000295498	0.825208					1.38215	0.0667697	-0.00289488	-6.0536e-08
1.38314	0.019821	-0.000300265	0.821241					1.38314	0.0667644	-0.00292058	0.0198367
1.38412	0.0198744	-0.000304945	0.825208					1.38412	0.0667596	-0.00294623	0.011902
1.3851	0.0199284	-0.000309541	0.817273					1.3851	0.0667553	-0.0029718	0.0198367
1.38609	0.019983	-0.000314055	0.805371					1.38609	0.0667516	-0.0029973	0.0158694
1.38707	0.0200382	-0.000318488	0.825208					1.38707	0.0667485	-0.00302272	0.0198367
1.38805	0.0200939	-0.000322842	0.817273					1.38805	0.066746	-0.00304805	0.0158694
1.38904	0.0201501	-0.000327121	0.825208					1.38904	0.0667441	-0.00307328	0.00396735
1.39002	0.0202068	-0.000331325	0.813306					1.39002	0.0667428	-0.00309841	0.011902
1.391	0.020264	-0.000335457	0.813306					1.391	0.0667422	-0.00312344	0.0158694
1.39198	0.0203216	-0.00033952	0.813306					1.39198	0.0667422	-0.00314835	0.011902
1.39297	0.0203798	-0.000343515	0.813306					1.39297	0.0667429	-0.00317314	0.00396735
1.39395	0.0204384	-0.000347447	0.825208					1.39395	0.0667442	-0.00319782	0.011902
1.39493	0.0204974	-0.000351317	0.821241					1.39493	0.0667462	-0.00322236	0.0238041
1.39592	0.0205568	-0.000355128	0.805371					1.39592	0.0667489	-0.00324678	0.011902
1.3969	0.0206166	-0.000358883	0.805371					1.3969	0.0667523	-0.00327106	0.011902
1.39788	0.0206768	-0.000362585	0.805371					1.39788	0.0667564	-0.00329521	0.0158694
1.39887	0.0207373	-0.000366236	0.813306					1.39887	0.0667612	-0.00331922	0.0158694
1.39985	0.0207982	-0.00036984	0.813306					1.39985	0.0667667	-0.00334308	0.011902
1.40083	0.0208594	-0.0003734	0.825208					1.40083	0.0667729	-0.0033668	0.011902
1.40182	0.0209209	-0.000376918	0.674449					1.40182	0.0667798	-0.00339038	0.0198367
1.4028	0.0209826	-0.000380397	0.674449					1.4028	0.0667873	-0.00341381	0.011902
1.40378	0.0210446	-0.000383841	0.678416					1.40378	0.0667956	-0.00343709	0.00396735
1.40476	0.0211069	-0.000387253	0.686351					1.40476	0.0668045	-0.00346023	0.00793469
1.40575	0.0211693	-0.000390635	0.678416					1.40575	0.0668142	-0.00348323	0.0158694
1.40673	0.021232	-0.00039399	0.682383					1.40673	0.0668245	-0.00350608	0.0198367
1.40771	0.0212948	-0.000397322	0.690318					1.40771	0.0668354	-0.00352879	0.0158694
1.4087	0.0213578	-0.000400633	0.686351					1.4087	0.066847	-0.00355136	0.011902
1.40968	0.0214209	-0.000403926	0.678416					1.40968	0.0668593	-0.00357379	0.011902
1.41066	0.0214841	-0.000407204	0.682383					1.41066	0.0668722	-0.00359609	0.00793469
1.41165	0.0215474	-0.00041047	0.686351					1.41165	0.0668857	-0.00361826	0.0198367
1.41263	0.0216108	-0.000413726	0.678416					1.41263	0.0668998	-0.00364031	0.00793469
1.41361	0.0216742	-0.000416976	0.682383					1.41361	0.0669145	-0.00366224	0.0238041
1.41459	0.0217377	-0.000420221	0.682383					1.41459	0.0669297	-0.00368405	0.0158694
1.41558	0.0218012	-0.000423464	0.666514					1.41558	0.0669455	-0.00370576	0.0198367
1.41656	0.0218647	-0.000426708	0.682383					1.41656	0.0669619	-0.00372737	0.0158694
1.41754	0.0219281	-0.000429954	0.682383					1.41754	0.0669788	-0.00374889	0.00396735
1.41853	0.0219915	-0.000433206	0.678416					1.41853	0.0669961	-0.00377033	0.00793469
1.41951	0.0220548	-0.000436465	0.678416					1.41951	0.0670139	-0.0037917	0.011902
1.42049	0.0221181	-0.000439733	0.686351					1.42049	0.0670322	-0.00381299	0.011902
1.42148	0.0221813	-0.000443012	0.670481					1.42148	0.0670509	-0.00383424	0.011902
1.42246	0.0222443	-0.000446305	0.678416					1.42246	0.06707	-0.00385544	0.0158694
1.42344	0.0223073	-0.000449611	0.686351					1.42344	0.0670895	-0.00387661	0.00396735
1.42442	0.02237	-0.000452934	0.674449					1.42442	0.0671093	-0.00389777	0.0198367
1.42541	0.0224326	-0.000456275	0.674449					1.42541	0.0671295	-0.00391891	0.00793469
1.42639	0.0224951	-0.000459635	0.678416					1.42639	0.06715	-0.00394006	0.0158694
1.42737	0.0225573	-0.000463014	0.674449					1.42737	0.0671707	-0.00396123	0.011902
1.42836	0.0226194	-0.000466415	0.686351					1.42836	0.0671917	-0.00398243	0.00396735
1.42934	0.0226812	-0.000469838	0.491951					1.42934	0.0672129	-0.00400369	0.0198367
1.43032	0.0227428	-0.000473283	0.480049					1.43032	0.0672342	-0.004025	0.011902
1.43131	0.0228042	-0.000476752	0.491951					1.43131	0.0672558	-0.0040464	0.0238041
1.43229	0.0228653	-0.000480245	0.484016					1.43229	0.0672774	-0.00406789	0.00396735
1.43327	0.0229261	-0.000483761	0.480049					1.43327	0.0672992	-0.0040895	0.00793469
1.43426	0.0229867	-0.000487302	0.480049					1.43426	0.067321	-0.00411124	0.0158694
1.43524	0.023047	-0.000490868	0.487983					1.43524	0.0673429	-0.00413312	0.00396735
1.43622	0.023107	-0.000494457	0.495918					1.43622	0.0673647	-0.00415518	0.011902
1.4372	0.0231667	-0.00049807	0.484016					1.4372	0.0673866	-0.00417742	0.0158694
1.43819	0.0232261	-0.000501706	0.476081					1.43819	0.0674084	-0.00419986	0.011902
1.43917	0.0232852	-0.000505366	0.491951					1.43917	0.0674301	-0.00422252	0.0158694
1.44015	0.023344	-0.000509047	0.487983					1.44015	0.0674516	-0.00424543	0.00396735
1.44114	0.0234025	-0.000512749	0.484016					1.44114	0.0674731	-0.0042686	0.011902
1.44212	0.0234606	-0.000516471	0.495918					1.44212	0.0674943	-0.00429206	0.011902
1.4431	0.0235185	-0.000520211	0.484016					1.4431	0.0675154	-0.00431581	0.0198367
1.44409	0.023576	-0.000523968	0.487983					1.44409	0.0675362	-0.00433989	0.011902
1.44507	0.0236332	-0.000527742	0.487983					1.44507	0.0675567	-0.00436431	0.0158694
1.44605	0.0236901	-0.000531528	0.480049					1.44605	0.067577	-0.0043891	0.00396735
1.44703	0.0237466	-0.000535327	0.495918					1.44703	0.0675969	-0.00441427	0.011902
1.44802	0.0238029	-0.000539136	0.491951					1.44802	0.0676165	-0.00443984	0.00396735
1.449	0.0238588	-0.000542952	0.480049					1.449	0.0676356	-0.00446584	0.011902
1.44998	0.0239145	-0.000546774	0.487983					1.44998	0.0676544	-0.00449228	0.0198367
1.45097	0.0239698	-0.000550598	0.484016					1.45097	0.0676727	-0.00451918	0.00396735
1.45195	0.0240248	-0.000554423	0.495918					1.45195	0.0676905	-0.00454657	0.00396735
1.45293	0.0240796	-0.000558245	0.484016					1.45293	0.0677078	-0.00457446	0.011902
1.45392	0.0241341	-0.000562062	0.491951					1.45392	0.0677247	-0.00460288	0.00396735
1.4549	0.0241883	-0.00056587	0.484016					1.4549	0.0677409	-0.00463183	0.00396735
1.45588	0.0242422	-0.000569667	0.484016					1.45588	0.0677566	-0.00466134	0.011902
1.45687	0.0242959	-0.000573448	0.487983					1.45687	0.0677717	-0.00469143	0.00396735
1.45785	0.0243494	-0.000577212	0.480049					1.45785	0.0677861	-0.00472211	0
1.45883	0.0244027	-0.000580954	0.480049					1.45883	0.0677999	-0.0047534	0.00793469
1.45981	0.0244557	-0.000584671	0.487983					1.45981	0.067813	-0.00478531	0.00793469
1.4608	0.0245086	-0.000588358	0.495918					1.4608	0.0678255	-0.00481787	0.0158694
1.46178	0.0245613	-0.000592013	0.484016					1.46178	0.0678372	-0.00485108	0.0158694
1.46276	0.0246138	-0.000595632	0.495918					1.46276	0.0678482	-0.00488495	0.00793469
1.46375	0.0246662	-0.00059921	0.487983					1.46375	0.0678584	-0.00491951	0.00793469
1.46473	0.0247185	-0.000602743	0.484016					1.46473	0.0678678	-0.00495477	0.0198367
1.46571	0.0247706	-0.000606228	0.487983					1.46571	0.0678765	-0.00499072	0.011902
1.4667	0.0248227	-0.00060966	0.484016					1.4667	0.0678843	-0.0050274	0.0198367
1.46768	0.0248748	-0.000613036	0.491951					1.46768	0.0678913	-0.0050648	0.0158694
1.46866	0.0249268	-0.00061635	0.480049					1.46866	0.0678975	-0.00510293	0.0158694
1.46964	0.0249788	-0.0006196	0.491951					1.46964	0.0679028	-0.0051418	0.011902
1.47063	0.0250308	-0.000622779	0.480049					1.47063	0.0679072	-0.00518143	0.00793469
1.47161	0.0250828	-0.000625885	0.491951					1.47161	0.0679107	-0.0052218	0.011902
1.47259	0.0251349	-0.000628913	0.491951					1.47259	0.0679133	-0.00526294	0.0198367
1.47358	0.0251871	-0.000631858	0.495918					1.47358	0.0679151	-0.00530483	0.011902
1.47456	0.0252394	-0.000634716	0.480049					1.47456	0.0679159	-0.0053475	0.00793469
1.47554	0.0252919	-0.000637483	0.495918					1.47554	0.0679157	-0.00539092	0.0238041
1.47653	0.0253446	-0.000640155	0.487983					1.47653	0.0679147	-0.00543512	0.011902
1.47751	0.0253974	-0.000642727	0.480049					1.47751	0.0679126	-0.00548008	0.00396735
1.47849	0.0254505	-0.000645195	0.480049					1.47849	0.0679097	-0.0055258	0.011902
1.47948	0.0255038	-0.000647554	0.0158694					1.47948	0.0679057	-0.00557229	0.00793469
1.48046	0.0255575	-0.000649801	0.00793469					1.48046	0.0679008	-0.00561953	0.00793469
1.48144	0.0256115	-0.000651931	0.0238041					1.48144	0.067895	-0.00566753	0.011902
1.48242	0.0256658	-0.00065394	0					1.48242	0.0678881	-0.00571627	0
1.48341	0.0257205	-0.000655825	0.0158694					1.48341	0.0678803	-0.00576575	0.0158694
1.48439	0.0257757	-0.00065758	0.00793469					1.48439	0.0678715	-0.00581596	0.00396735
1.48537	0.0258313	-0.000659203	0.00793469					1.48537	0.0678617	-0.00586688	0.0158694
1.48636	0.0258875	-0.000660689	0.011902					1.48636	0.067851	-0.00591852	0.00793469
1.48734	0.0259441	-0.000662034	0.00793469					1.48734	0.0678392	-0.00597085	0.0238041
1.48832	0.0260013	-0.000663236	0.00793469					1.48832	0.0678265	-0.00602386	0.00793469
1.48931	0.0260592	-0.000664289	0					1.48931	0.0678128	-0.00607753	0.00793469
1.49029	0.0261176	-0.000665191	0.0158694					1.49029	0.0677982	-0.00613185	0.00793469
1.49127	0.0261768	-0.000665939	0					1.49127	0.0677826	-0.00618681	0.011902
1.49225	0.0262366	-0.000666528	0.00793469					1.49225	0.067766	-0.00624238	0.0158694
1.49324	0.0262973	-0.000666955	0.0198367					1.49324	0.0677485	-0.00629854	0.011902
1.49422	0.0263586	-0.000667219	0.011902					1.49422	0.0677301	-0.00635527	0.00396735
1.4952	0.0264209	-0.000667315	0.0158694					1.4952	0.0677107	-0.00641255	0.0158694
1.49619	0.0264839	-0.00066724	0.011902					1.49619	0.0676904	-0.00647036	0.0277714
1.49717	0.0265479	-0.000666992	0.00793469					1.49717	0.0676692	-0.00652867	0.00396735
1.49815	0.0266128	-0.000666568	0.00396735					1.49815	0.0676471	-0.00658746	0
1.49914	0.0266787	-0.000665966	0.011902					1.49914	0.0676241	-0.00664669	0.00396735
1.50012	0.0267456	-0.000665183	0.00396735					1.50012	0.0676002	-0.00670634	0.00793469
1.5011	0.0268135	-0.000664217	0.00793469					1.5011	0.0675754	-0.00676638	0.011902
1.50209	0.0268826	-0.000663066	0.00793469					1.50209	0.0675498	-0.00682677	0.0198367
1.50307	0.0269527	-0.000661727	0.011902					1.50307	0.0675234	-0.0068875	0.011902
1.50405	0.027024	-0.000660199	0.00793469					1.50405	0.0674961	-0.00694852	0.0158694
1.50503	0.0270965	-0.00065848	0.00793469					1.50503	0.067468	-0.0070098	0.00793469
1.50602	0.0271702	-0.000656569	0.011902					1.50602	0.0674392	-0.0070713	0.00793469
1.507	0.0272452	-0.000654463	0.00793469					1.507	0.0674095	-0.00713299	0.0158694
1.50798	0.0273215	-0.000652162	0.0158694					1.50798	0.0673791	-0.00719484	0.0277714
1.50897	0.0273992	-0.000649664	0.011902					1.50897	0.067348	-0.00725679	0.011902
1.50995	0.0274782	-0.000646968	0.00396735					1.50995	0.0673162	-0.00731883	0.00793469
1.51093	0.0275586	-0.000644074	0.0198367					1.51093	0.0672836	-0.00738089	0.011902
1.51192	0.0276405	-0.00064098	0.0158694					1.51192	0.0672504	-0.00744295	0.011902
1.5129	0.0277238	-0.000637686	0.00793469					1.5129	0.0672166	-0.00750496	0.00793469
1.51388	0.0278087	-0.000634192	0.00396735					1.51388	0.0671821	-0.00756688	0.0158694
1.51486	0.0278951	-0.000630496	0.0158694					1.51486	0.067147	-0.00762866	0.00396735
1.51585	0.0279831	-0.000626599	0.0198367					1.51585	0.0671113	-0.00769026	0.0198367
1.51683	0.0280727	-0.000622502	0.0198367					1.51683	0.067075	-0.00775164	0.00793469
1.51781	0.028164	-0.000618203	0					1.51781	0.0670382	-0.00781275	0.00793469
1.5188	0.0282569	-0.000613703	0.0198367					1.5188	0.0670009	-0.00787354	0.0198367
1.51978	0.0283515	-0.000609002	0.0198367					1.51978	0.066963	-0.00793397	0.0198367
1.52076	0.0284479	-0.000604102	0.00793469					1.52076	0.0669247	-0.00799399	0
1.52175	0.028546	-0.000599002	0.00396735					1.52175	0.066886	-0.00805356	0.0158694
1.52273	0.0286459	-0.000593703	0.0198367					1.52273	0.0668468	-0.00811262	0.0158694
1.52371	0.0287477	-0.000588207	0					1.52371	0.0668073	-0.00817112	0.011902
1.5247	0.0288513	-0.000582515	0.00793469					1.5247	0.0667673	-0.00822903	0.00396735
1.52568	0.0289568	-0.000576627	0.011902					1.52568	0.066727	-0.00828628	0.00396735
1.52666	0.0290641	-0.000570545	0.0198367					1.52666	0.0666864	-0.00834283	0.00793469
1.52764	0.0291734	-0.000564271	0.0198367					1.52764	0.0666455	-0.00839864	0.00793469
1.52863	0.0292847	-0.000557807	0.011902					1.52863	0.0666042	-0.00845364	0.011902
1.52961	0.0293979	-0.000551153	0.0198367					1.52961	0.0665628	-0.00850781	0.00793469
1.53059	0.0295131	-0.000544312	0.00793469					1.53059	0.0665211	-0.00856107	0.00793469
1.53158	0.0296304	-0.000537286	0.00793469					1.53158	0.0664792	-0.00861339	0.011902
1.53256	0.0297496	-0.000530078	0.00793469					1.53256	0.0664371	-0.00866472	0.0198367
1.53354	0.0298709	-0.000522689	0.0158694					1.53354	0.0663949	-0.008715	0.011902
1.53453	0.0299943	-0.000515121	0.00396735					1.53453	0.0663525	-0.0087642	0.0198367
1.53551	0.0301198	-0.000507378	0.011902					1.53551	0.06631	-0.00881226	0.011902
1.53649	0.0302474	-0.000499462	0.00793469					1.53649	0.0662674	-0.00885913	0.0158694
1.53747	0.030377	-0.000491376	0.00793469					1.53747	0.0662248	-0.00890477	0.00793469
1.53846	0.0305089	-0.000483122	0.0198367					1.53846	0.0661821	-0.00894914	0.011902
1.53944	0.0306428	-0.000474703	0.0158694					1.53944	0.0661394	-0.00899218	0.011902
1.54042	0.0307789	-0.000466123	0.011902					1.54042	0.0660967	-0.00903385	0.00396735
1.54141	0.0309172	-0.000457384	0.00793469					1.54141	0.0660539	-0.00907411	0.0158694
1.54239	0.0310576	-0.00044849	0.00793469					1.54239	0.0660113	-0.0091129	0.0198367
1.54337	0.0312003	-0.000439444	0.011902					1.54337	0.0659686	-0.0091502	0.00793469
1.54436	0.0313451	-0.000430249	0.00396735					1.54436	0.0659261	-0.00918596	0.0158694
1.54534	0.0314921	-0.000420909	0.011902					1.54534	0.0658836	-0.00922012	0.0158694
1.54632	0.0316413	-0.000411427	0.00396735					1.54632	0.0658412	-0.00925266	0.011902
1.5473	0.0317927	-0.000401806	0.00396735					1.5473	0.065799	-0.00928354	0.00793469
1.54829	0.0319462	-0.000392051	0.011902					1.54829	0.0657568	-0.00931271	0.0158694
1.54927	0.032102	-0.000382164	0.00396735					1.54927	0.0657149	-0.00934013	0.00396735
1.55025	0.03226	-0.00037215	0.011902					1.55025	0.0656731	-0.00936577	0.00793469
1.55124	0.0324202	-0.000362011	0.011902					1.55124	0.0656314	-0.00938959	0.011902
1.55222	0.0325825	-0.000351753	0.011902					1.55222	0.06559	-0.00941156	0.0158694
1.5532	0.0327471	-0.000341378	0.011902					1.5532	0.0655487	-0.00943164	0.0198367
1.55419	0.0329138	-0.00033089	0.0198367					1.55419	0.0655077	-0.0094498	0
1.55517	0.0330827	-0.000320294	0.0198367					1.55517	0.0654669	-0.00946601	0.011902
1.55615	0.0332537	-0.000309592	0.00396735					1.55615	0.0654263	-0.00948022	0.0158694
1.55714	0.0334269	-0.000298789	0.011902					1.55714	0.0653859	-0.00949243	0.011902
1.55812	0.0336022	-0.000287889	0.011902					1.55812	0.0653457	-0.00950259	0.0198367
1.5591	0.0337797	-0.000276895	0.0158694					1.5591	0.0653059	-0.00951067	0.0198367
1.56008	0.0339592	-0.000265811	0.0198367					1.56008	0.0652662	-0.00951666	0.00793469
1.56107	0.0341408	-0.000254642	0					1.56107	0.0652268	-0.00952052	0.00793469
1.56205	0.0343245	-0.00024339	0.00396735					1.56205	0.0651877	-0.00952223	0.00793469
1.56303	0.0345103	-0.00023206	0.00793469					1.56303	0.0651488	-0.00952177	0.00793469
1.56402	0.034698	-0.000220655	0.011902					1.56402	0.0651102	-0.00951911	0.00793469
1.565	0.0348878	-0.000209179	0.0198367					1.565	0.0650718	-0.00951424	0.00793469
1.56598	0.0350796	-0.000197637	0.00793469					1.56598	0.0650337	-0.00950714	0.0198367
1.56697	0.0352733	-0.000186031	0.00396735					1.56697	0.0649959	-0.00949779	0.0158694
1.56795	0.0354689	-0.000174365	0.00396735					1.56795	0.0649583	-0.00948617	0.011902
1.56893	0.0356664	-0.000162643	0.0158694					1.56893	0.0649209	-0.00947227	0.0158694
1.56991	0.0358658	-0.000150869	0.011902					1.56991	0.0648838	-0.00945607	0.00793469
1.5709	0.036067	-0.000139047	0.011902					1.5709	0.0648469	-0.00943757	0.00396735
1.57188	0.0362701	-0.000127179	0.0158694					1.57188	0.0648103	-0.00941675	0.0198367
1.57286	0.0364749	-0.00011527	0.00793469					1.57286	0.0647738	-0.0093936	0.00793469
1.57385	0.0366814	-0.000103322	0.00793469					1.57385	0.0647376	-0.00936812	0
1.57483	0.0368896	-9.13398e-05	0.011902					1.57483	0.0647016	-0.00934029	0.011902
1.57581	0.0370995	-7.93263e-05	0.00793469					1.57581	0.0646658	-0.00931013	0.00793469
1.5768	0.037311	-6.72848e-05	0.0198367					1.5768	0.0646301	-0.00927761	0.011902
1.57778	0.037524	-5.52187e-05	0.0158694					1.57778	0.0645946	-0.00924274	0.0158694
1.57876	0.0377386	-4.31312e-05	0.011902					1.57876	0.0645593	-0.00920553	0.011902
1.57975	0.0379547	-3.10254e-05	0.00396735					1.57975	0.0645241	-0.00916596	0.00396735
1.58073	0.0381722	-1.89047e-05	0.011902					1.58073	0.064489	-0.00912404	0.00793469
1.58171	0.0383912	-6.77196e-06	0.0158694					1.58171	0.064454	-0.00907979	0.0158694
1.58269	0.0386114	5.3697e-06	0					1.58269	0.0644191	-0.00903319	0.0158694
1.58368	0.038833	1.75173e-05	0					1.58368	0.0643843	-0.00898426	0.0158694
1.58466	0.0390558	2.9668e-05	0.00793469					1.58466	0.0643495	-0.00893302	0.00793469
1.58564	0.0392798	4.1819e-05	0.00793469					1.58564	0.0643148	-0.00887945	0.00396735
1.58663	0.039505	5.39673e-05	0.0198367					1.58663	0.06428	-0.00882359	-6.0536e-08
1.58761	0.0397312	6.61104e-05	0.011902					1.58761	0.0642453	-0.00876543	0.011902
1.58859	0.0399585	7.82456e-05	0					1.58859	0.0642105	-0.008705	0.011902
1.58958	0.0401868	9.03703e-05	0					1.58958	0.0641756	-0.00864231	0.0158694
1.59056	0.040416	0.000102482	0.00793469					1.59056	0.0641407	-0.00857737	0.00793469
1.59154	0.040646	0.000114578	0.00793469					1.59154	0.0641057	-0.00851021	0.00793469
1.59252	0.0408769	0.000126656	0.0674449					1.59252	0.0640705	-0.00844084	0.011902
1.59351	0.0411085	0.000138715	0.0793469					1.59351	0.0640352	-0.00836928	0.00793469
1.59449	0.0413408	0.00015075	0.0674449					1.59449	0.0639997	-0.00829555	0.0198367
1.59547	0.0415737	0.000162762	0.0753796					1.59547	0.063964	-0.00821968	0.0158694
1.59646	0.0418072	0.000174746	0.0753796					1.59646	0.063928	-0.00814169	0.0158694
1.59744	0.0420412	0.000186702	0.0714122					1.59744	0.0638918	-0.00806161	0.00396735
1.59842	0.0422756	0.000198628	0.0634775					1.59842	0.0638553	-0.00797946	0.0158694
1.59941	0.0425104	0.000210521	0.0634775					1.59941	0.0638185	-0.00789527	0.011902
1.60039	0.0427455	0.000222379	0.0674449					1.60039	0.0637813	-0.00780907	0.011902
1.60137	0.0429809	0.000234202	0.0634775					1.60137	0.0637438	-0.00772089	0.00396735
1.60236	0.0432164	0.000245987	0.0753796					1.60236	0.0637059	-0.00763076	0.0198367
1.60334	0.043452	0.000257733	0.0714122					1.60334	0.0636675	-0.00753871	0.00396735
1.60432	0.0436877	0.000269439	0.0714122					1.60432	0.0636286	-0.00744477	0.0158694
1.6053	0.0439233	0.000281103	0.0634775					1.6053	0.0635893	-0.00734898	0.0198367
1.60629	0.0441589	0.000292723	0.0833143					1.60629	0.0635495	-0.00725138	0.011902
1.60727	0.0443942	0.000304298	0.0674449					1.60727	0.063509	-0.00715199	0.00793469
1.60825	0.0446293	0.000315828	0.0714122					1.60825	0.0634681	-0.00705086	0.0158694
1.60924	0.0448642	0.000327312	0.0674449					1.60924	0.0634264	-0.00694802	0.00396735
1.61022	0.0450986	0.000338747	0.0753796					1.61022	0.0633842	-0.00684352	0.011902
1.6112	0.0453326	0.000350133	0.0714122					1.6112	0.0633413	-0.00673738	0.0198367
1.61219	0.045566	0.00036147	0.0634775					1.61219	0.0632977	-0.00662966	0.011902
1.61317	0.0457989	0.000372757	0.0674449					1.61317	0.0632533	-0.00652039	0.00396735
1.61415	0.0460311	0.000383993	0.0634775					1.61415	0.0632082	-0.00640962	0.011902
1.61513	0.0462625	0.000395176	0.0714122					1.61513	0.0631623	-0.00629738	0.011902
1.61612	0.0464931	0.000406308	0.0634775					1.61612	0.0631156	-0.00618372	0.011902
1.6171	0.0467229	0.000417386	0.0634775					1.6171	0.063068	-0.00606869	0.00793469
1.61808	0.0469516	0.000428412	0.0714122					1.61808	0.0630195	-0.00595232	0.011902
1.61907	0.0471794	0.000439384	0.0634775					1.61907	0.0629702	-0.00583467	0.00396735
1.62005	0.047406	0.000450301	0.0674449					1.62005	0.0629199	-0.00571577	0.00793469
1.62103	0.0476314	0.000461165	0.0674449					1.62103	0.0628686	-0.00559568	0.011902
1.62202	0.0478556	0.000471974	0.0714122					1.62202	0.0628164	-0.00547444	0
1.623	0.0480784	0.000482729	0.0595102					1.623	0.0627631	-0.00535209	0.011902
1.62398	0.0482998	0.000493429	0.0714122					1.62398	0.0627088	-0.00522869	0.00793469
1.62497	0.0485198	0.000504075	0.0595102					1.62497	0.0626534	-0.00510427	0.00793469
1.62595	0.0487381	0.000514666	0.416571					1.62595	0.0625969	-0.00497889	0.00396735
1.62693	0.0489549	0.000525203	0.416571					1.62693	0.0625393	-0.0048526	0.00396735
1.62791	0.0491699	0.000535686	0.408637					1.62791	0.0624805	-0.00472544	0.011902
1.6289	0.0493832	0.000546114	0.424506					1.6289	0.0624206	-0.00459746	0.011902
1.62988	0.0495945	0.000556489	0.408637					1.62988	0.0623594	-0.0044687	0.011902
1.63086	0.049804	0.00056681	0.416571					1.63086	0.0622971	-0.00433923	0.011902
1.63185	0.0500115	0.000577078	0.412604					1.63185	0.0622334	-0.00420907	0.011902
1.63283	0.0502169	0.000587293	0.416571					1.63283	0.0621686	-0.00407829	0
1.63381	0.0504201	0.000597455	0.412604					1.63381	0.0621024	-0.00394693	0.0158694
1.6348	0.0506211	0.000607565	0.412604					1.6348	0.0620349	-0.00381504	0.00396735
1.63578	0.0508198	0.000617624	0.412604					1.63578	0.0619661	-0.00368266	0.0158694
1.63676	0.0510162	0.000627632	0.416571					1.63676	0.0618959	-0.00354985	0.0158694
1.63774	0.0512101	0.000637589	0.408637					1.63774	0.0618244	-0.00341665	0.00793469
1.63873	0.0514016	0.000647496	0.916457					1.63873	0.0617514	-0.00328311	0.011902
1.63971	0.0515904	0.000657353	0.983902					1.63971	0.0616771	-0.00314928	0.011902
1.64069	0.0517766	0.000667162	0.991836					1.64069	0.0616013	-0.00301521	0
1.64168	0.0519601	0.000676923	0.999771					1.64168	0.0615241	-0.00288094	0.011902
1.64266	0.0521408	0.000686636	0.995804					1.64266	0.0614454	-0.00274651	0.0198367
1.64364	0.0523187	0.000696302	0.991836					1.64364	0.0613653	-0.00261198	0.0158694
1.64463	0.0524937	0.000705922	0.987869					1.64463	0.0612836	-0.0024774	0.00793469
1.64561	0.0526657	0.000715497	0.983902					1.64561	0.0612005	-0.0023428	0.00793469
1.64659	0.0528346	0.000725027	0.979934					1.64659	0.0611158	-0.00220823	0.0277714
1.64758	0.0530005	0.000734513	0.987869					1.64758	0.0610296	-0.00207374	0.0198367
1.64856	0.0531632	0.000743955	0.979934					1.64856	0.0609419	-0.00193938	0.00793469
1.64954	0.0533227	0.000753356	0.987869					1.64954	0.0608526	-0.00180518	0.0198367
1.65052	0.0534789	0.000762715	0.983902					1.65052	0.0607618	-0.0016712	0.0198367
1.65151	0.0536317	0.000772033	1.06722					1.65151	0.0606693	-0.00153746	0.011902
1.65249	0.0537812	0.000781311	1.08309					1.65249	0.0605753	-0.00140403	0.011902
1.65347	0.0539272	0.000790551	1.07118					1.65347	0.0604798	-0.00127093	0.00396735
1.65446	0.0540697	0.000799751	1.07515					1.65446	0.0603826	-0.00113821	0.0158694
1.65544	0.0542086	0.000808915	1.07118					1.65544	0.0602838	-0.00100591	0.0198367
1.65642	0.0543439	0.000818042	1.06722					1.65642	0.0601834	-0.000874074	0
1.65741	0.0544756	0.000827133	1.07515					1.65741	0.0600814	-0.000742735	0.00793469
1.65839	0.0546035	0.000836189	1.06722					1.65839	0.0599778	-0.000611935	0.0158694
1.65937	0.0547277	0.000845211	1.05531					1.65937	0.0598726	-0.00048171	0.00793469
1.66035	0.0548481	0.0008542	1.07515					1.66035	0.0597657	-0.000352098	0.011902
1.66134	0.0549646	0.000863157	1.07912					1.66134	0.0596572	-0.000223137	0.011902
1.66232	0.0550772	0.000872082	1.08309					1.66232	0.0595471	-9.48609e-05	0.011902
1.6633	0.0551859	0.000880976	1.07118					1.6633	0.0594354	3.26943e-05	0.00793469
1.66429	0.0552905	0.000889841	1.11086					1.66429	0.059322	0.000159494	0.00793469
1.66527	0.0553912	0.000898676	1.10689					1.66527	0.059207	0.000285506	0.011902
1.66625	0.0554878	0.000907484	1.11482					1.66625	0.0590904	0.000410696	0.011902
1.66724	0.0555803	0.000916264	1.12276					1.66724	0.0589721	0.000535033	0.00396735
1.66822	0.0556687	0.000925017	1.11879					1.66822	0.0588522	0.000658486	0.00793469
1.6692	0.0557529	0.000933744	1.11879					1.6692	0.0587307	0.000781023	0.011902
1.67018	0.0558329	0.000942447	1.10689					1.67018	0.0586076	0.000902616	0.0158694
1.67117	0.0559087	0.000951125	1.11482					1.67117	0.0584829	0.00102324	0.0238041
1.67215	0.0559803	0.00095978	1.12276					1.67215	0.0583565	0.00114285	0.0158694
1.67313	0.0560475	0.000968412	1.11482					1.67313	0.0582285	0.00126144	0.00396735
1.67412	0.0561105	0.000977021	1.11879					1.67412	0.058099	0.00137898	0.00396735
1.6751	0.0561691	0.00098561	1.11482					1.6751	0.0579678	0.00149543	0
1.67608	0.0562234	0.000994177	1.11086					1.67608	0.0578351	0.00161078	0.00396735
1.67707	0.0562733	0.00100272	1.03944					1.67707	0.0577007	0.001725	0.0277714
1.67805	0.0563189	0.00101125	1.03548					1.67805	0.0575648	0.00183806	0.0198367
1.67903	0.05636	0.00101976	1.01961					1.67903	0.0574273	0.00194995	0.011902
1.68002	0.0563968	0.00102825	1.03151					1.68002	0.0572882	0.00206064	0.011902
1.681	0.0564291	0.00103673	1.02754					1.681	0.0571476	0.00217012	0.00396735
1.68198	0.056457	0.00104518	1.02754					1.68198	0.0570054	0.00227836	0.00396735
1.68296	0.0564804	0.00105362	1.03151					1.68296	0.0568616	0.00238534	0.011902
1.68395	0.0564994	0.00106204	1.03548					1.68395	0.0567163	0.00249104	0.011902
1.68493	0.0565139	0.00107045	1.02754					1.68493	0.0565695	0.00259545	0.0158694
1.68591	0.056524	0.00107884	1.03548					1.68591	0.0564212	0.00269855	0.00793469
1.6869	0.0565297	0.00108722	1.03548					1.6869	0.0562713	0.00280032	0.0158694
1.68788	0.0565309	0.00109558	1.28145					1.68788	0.05612	0.00290075	0.00396735
1.68886	0.0565276	0.00110393	1.27749					1.68886	0.0559671	0.00299982	0.011902
1.68985	0.0565199	0.00111226	1.27352					1.68985	0.0558128	0.00309753	0.011902
1.69083	0.0565077	0.00112058	1.26955					1.69083	0.055657	0.00319384	0.0158694
1.69181	0.0564912	0.00112888	1.27352					1.69181	0.0554997	0.00328877	0.00793469
1.69279	0.0564702	0.00113718	1.27749					1.69279	0.0553409	0.00338228	0.00793469
1.69378	0.0564448	0.00114545	1.27352					1.69378	0.0551807	0.00347437	0.0158694
1.69476	0.056415	0.00115372	1.26558					1.69476	0.055019	0.00356503	0.0158694
1.69574	0.0563809	0.00116197	1.26955					1.69574	0.0548559	0.00365426	0.00793469
1.69673	0.0563424	0.00117021	1.42428					1.69673	0.0546914	0.00374203	0.00793469
1.69771	0.0562996	0.00117843	1.42428					1.69771	0.0545254	0.00382835	0.00396735
1.69869	0.0562525	0.00118664	1.42428					1.69869	0.0543581	0.0039132	0.011902
1.69968	0.056201	0.00119484	1.41634					1.69968	0.0541894	0.00399658	0.00396735
1.70066	0.0561454	0.00120303	1.43221					1.70066	0.0540192	0.00407848	0.00396735
1.70164	0.0560855	0.0012112	1.42428					1.70164	0.0538477	0.0041589	0.00793469
1.70263	0.0560214	0.00121935	1.42428					1.70263	0.0536748	0.00423783	0.00396735
1.70361	0.0559532	0.00122749	1.42824					1.70361	0.0535005	0.00431526	0.011902
1.70459	0.0558808	0.00123562	1.42428					1.70459	0.0533249	0.0043912	0.00793469
1.70557	0.0558044	0.00124373	1.42428					1.70557	0.053148	0.00446563	0.0158694
1.70656	0.0557239	0.00125182	1.39254					1.70656	0.0529697	0.00453856	0.0158694
1.70754	0.0556393	0.0012599	1.38857					1.70754	0.0527901	0.00460999	0.0198367
1.70852	0.0555509	0.00126796	1.40841					1.70852	0.0526091	0.00467991	0.00793469
1.70951	0.0554584	0.00127601	1.3846					1.70951	0.0524269	0.00474832	0.00793469
1.71049	0.0553621	0.00128403	1.39254					1.71049	0.0522433	0.00481522	0.00396735
1.71147	0.055262	0.00129204	1.40444					1.71147	0.0520585	0.00488061	0.0158694
1.71246	0.0551581	0.00130003	1.39651					1.71246	0.0518724	0.00494449	0.0198367
1.71344	0.0550505	0.00130799	1.40047					1.71344	0.051685	0.00500687	0.011902
1.71442	0.0549391	0.00131594	1.39651					1.71442	0.0514963	0.00506773	0.00396735
1.7154	0.0548242	0.00132386	1.39651					1.7154	0.0513064	0.0051271	0.00793469
1.71639	0.0547057	0.00133176	1.40047					1.71639	0.0511152	0.00518496	0.0158694
1.71737	0.0545836	0.00133964	1.24971					1.71737	0.0509227	0.00524133	0.00793469
1.71835	0.0544581	0.00134749	1.21004					1.71835	0.0507291	0.00529619	0.011902
1.71934	0.0543292	0.00135532	1.21004					1.71934	0.0505342	0.00534957	0.011902
1.72032	0.054197	0.00136312	1.21004					1.72032	0.0503381	0.00540146	0.0198367
1.7213	0.0540615	0.00137088	1.21401					1.7213	0.0501407	0.00545187	0.011902
1.72229	0.0539228	0.00137862	1.21004					1.72229	0.0499422	0.0055008	0.0158694
1.72327	0.053781	0.00138633	1.19814					1.72327	0.0497425	0.00554826	0.00396735
1.72425	0.0536361	0.00139401	1.19417					1.72425	0.0495416	0.00559425	0.011902
1.72524	0.0534882	0.00140165	1.19417					1.72524	0.0493395	0.00563878	0.0158694
1.72622	0.0533374	0.00140925	1.20211					1.72622	0.0491362	0.00568186	0.0158694
1.7272	0.0531838	0.00141682	1.41634					1.7272	0.0489317	0.00572349	0.011902
1.72818	0.0530273	0.00142435	1.41634					1.72818	0.0487261	0.00576369	0.011902
1.72917	0.0528681	0.00143184	1.40841					1.72917	0.0485193	0.00580245	0.011902
1.73015	0.0527064	0.00143929	1.42031					1.73015	0.0483114	0.00583979	0.00793469
1.73113	0.052542	0.0014467	1.42428					1.73113	0.0481024	0.00587571	0.011902
1.73212	0.0523752	0.00145406	1.41237					1.73212	0.0478922	0.00591023	0.00396735
1.7331	0.052206	0.00146137	1.42428					1.7331	0.0476809	0.00594335	0.011902
1.73408	0.0520344	0.00146863	1.41237					1.73408	0.0474684	0.00597509	0.0238041
1.73507	0.0518607	0.00147584	1.71389					1.73507	0.0472549	0.00600544	0.0158694
1.73605	0.0516848	0.001483	1.71389					1.73605	0.0470402	0.00603442	0.0158694
1.73703	0.0515068	0.0014901	1.71786					1.73703	0.0468244	0.00606205	0
1.73801	0.0513268	0.00149715	1.70596					1.73801	0.0466076	0.00608833	0.011902
1.739	0.0511449	0.00150413	1.72183					1.739	0.0463896	0.00611327	0
1.73998	0.0509613	0.00151106	1.70199					1.73998	0.0461706	0.00613688	0.011902
1.74096	0.0507759	0.00151792	1.72183					1.74096	0.0459505	0.00615917	0.011902
1.74195	0.0505888	0.00152471	2.04715					1.74195	0.0457293	0.00618016	0
1.74293	0.0504002	0.00153144	2.03525					1.74293	0.0455071	0.00619986	0.00793469
1.74391	0.0502102	0.00153809	2.04318					1.74391	0.0452839	0.00621827	0.011902
1.7449	0.0500187	0.00154467	2.03128					1.7449	0.0450596	0.00623541	0.00793469
1.74588	0.049826	0.00155117	2.03922					1.74588	0.0448342	0.00625129	0.00793469
1.74686	0.0496321	0.0015576	2.04318					1.74686	0.0446078	0.00626593	0.0198367
1.74785	0.0494371	0.00156394	2.32883					1.74785	0.0443804	0.00627933	0.00396735
1.74883	0.0492411	0.0015702	2.31693					1.74883	0.044152	0.00629151	0.00396735
1.74981	0.0490442	0.00157638	2.32486					1.74981	0.0439226	0.00630248	0.0198367
1.75079	0.0488465	0.00158246	2.3328					1.75079	0.0436922	0.00631225	0.00793469
1.75178	0.048648	0.00158845	2.3209					1.75178	0.0434609	0.00632084	0.0158694
1.75276	0.0484489	0.00159435	2.44785					1.75276	0.0432285	0.00632825	0.00396735
1.75374	0.0482492	0.00160015	2.45579					1.75374	0.0429952	0.00633451	0.0198367
1.75473	0.0480491	0.00160585	2.44785					1.75473	0.0427609	0.00633963	0.0158694
1.75571	0.0478486	0.00161145	2.45579					1.75571	0.0425257	0.00634361	0.00396735
1.75669	0.0476478	0.00161694	2.45182					1.75669	0.0422895	0.00634648	0.00396735
1.75768	0.0474469	0.00162232	2.44785					1.75768	0.0420525	0.00634824	0.0198367
1.75866	0.0472459	0.00162758	2.42405					1.75866	0.0418145	0.00634891	0.011902
1.75964	0.0470448	0.00163274	2.42008					1.75964	0.0415756	0.0063485	0.0158694
1.76062	0.0468439	0.00163777	2.41611					1.76062	0.0413358	0.00634703	0.00793469
1.76161	0.0466432	0.00164269	2.41611					1.76161	0.0410952	0.00634451	0.0238041
1.76259	0.0464428	0.00164748	2.41215					1.76259	0.0408537	0.00634096	0.0158694
1.76357	0.0462427	0.00165214	2.41611					1.76357	0.0406114	0.00633639	0.00793469
1.76456	0.0460431	0.00165667	2.34073					1.76456	0.0403682	0.0063308	0.00396735
1.76554	0.045844	0.00166107	2.34073					1.76554	0.0401242	0.00632423	0.011902
1.76652	0.0456456	0.00166533	2.33677					1.76652	0.0398794	0.00631668	0.011902
1.76751	0.045448	0.00166945	2.3328					1.76751	0.0396339	0.00630816	0.0158694
1.76849	0.0452511	0.00167343	2.34073					1.76849	0.0393875	0.0062987	0.011902
1.76947	0.0450552	0.00167726	2.34073					1.76947	0.0391404	0.0062883	0.0158694
1.77046	0.0448603	0.00168094	2.26139					1.77046	0.0388926	0.00627698	0.00793469
1.77144	0.0446664	0.00168447	2.25742					1.77144	0.0386441	0.00626475	0.00793469
1.77242	0.0444737	0.00168785	2.26535					1.77242	0.0383949	0.00625164	0.00793469
1.7734	0.0442823	0.00169106	2.25345					1.7734	0.038145	0.00623764	0.011902
1.77439	0.0440922	0.00169412	2.25345					1.77439	0.0378944	0.00622279	0.0158694
1.77537	0.0439036	0.00169701	2.26139					1.77537	0.0376433	0.00620709	0.011902
1.77635	0.0437164	0.00169973	2.19791					1.77635	0.0373915	0.00619055	0.0198367
1.77734	0.0435309	0.00170228	2.17014					1.77734	0.0371391	0.0061732	0.00396735
1.77832	0.043347	0.00170465	2.17411					1.77832	0.0368862	0.00615505	0.00793469
1.7793	0.0431648	0.00170685	2.17807					1.7793	0.0366327	0.00613611	-6.0536e-08
1.78029	0.0429845	0.00170887	2.16617					1.78029	0.0363787	0.0061164	0.00793469
1.78127	0.042806	0.0017107	2.16617					1.78127	0.0361242	0.00609593	0.00396735
1.78225	0.0426295	0.00171234	2.17014					1.78225	0.0358693	0.00607472	0.011902
1.78323	0.0424551	0.0017138	2.16617					1.78323	0.0356139	0.00605278	0.0198367
1.78422	0.0422827	0.00171506	2.15824					1.78422	0.035358	0.00603012	0.0198367
1.7852	0.0421125	0.00171613	2.15824					1.7852	0.0351018	0.00600677	0.00396735
1.78618	0.0419446	0.001717	2.1503					1.78618	0.0348453	0.00598274	0.0198367
1.78717	0.041779	0.00171767	2.14633					1.78717	0.0345884	0.00595804	0.00793469
1.78815	0.0416158	0.00171813	2.15824					1.78815	0.0343312	0.00593269	0.011902
1.78913	0.0414549	0.00171839	2.09476					1.78913	0.0340737	0.00590669	0.00793469
1.79012	0.0412966	0.00171843	2.09873					1.79012	0.033816	0.00588008	0.0158694
1.7911	0.0411408	0.00171826	2.10666					1.7911	0.0335581	0.00585286	0.0198367
1.79208	0.0409877	0.00171788	2.08286					1.79208	0.0333	0.00582505	0.0238041
1.79306	0.0408372	0.00171728	2.08682					1.79306	0.0330417	0.00579666	0.00793469
1.79405	0.0406893	0.00171646	2.09873					1.79405	0.0327834	0.0057677	0.00396735
1.79503	0.0405443	0.00171542	2.09873					1.79503	0.0325249	0.0057382	0.011902
1.79601	0.040402	0.00171416	2.04318					1.79601	0.0322664	0.00570817	0.0158694
1.797	0.0402626	0.00171266	2.04715					1.797	0.0320079	0.00567762	0.0158694
1.79798	0.0401261	0.00171094	2.05112					1.79798	0.0317494	0.00564656	0.0158694
1.79896	0.0399925	0.00170898	2.05112					1.79896	0.0314909	0.00561502	0.011902
1.79995	0.0398619	0.0017068	2.05112					1.79995	0.0312326	0.005583	0.0238041
1.80093	0.0397343	0.00170438	2.04715					1.80093	0.0309744	0.00555053	0.00793469
1.80191	0.0396097	0.00170172	2.05905					1.80191	0.0307163	0.00551761	0.0198367
1.8029	0.0394882	0.00169882	2.00351					1.8029	0.0304585	0.00548427	0.0158694
1.80388	0.0393697	0.00169568	2.00351					1.80388	0.0302008	0.00545051	0.00396735
1.80486	0.0392544	0.0016923	2.00351					1.80486	0.0299435	0.00541635	0.0198367
1.80584	0.0391422	0.00168868	2.00748					1.80584	0.0296865	0.0053818	0.0198367
1.80683	0.0390331	0.00168481	2.00351					1.80683	0.0294298	0.00534689	0.0158694
1.80781	0.0389272	0.0016807	1.99954					1.80781	0.0291735	0.00531162	0.00793469
1.80879	0.0388245	0.00167634	2.01144					1.80879	0.0289177	0.005276	0.00793469
1.80978	0.038725	0.00167174	1.92813					1.80978	0.0286623	0.00524006	0.0158694
1.81076	0.0386287	0.00166688	1.9321					1.81076	0.0284075	0.00520381	0.011902
1.81174	0.0385356	0.00166178	1.92813					1.81174	0.0281532	0.00516726	0.011902
1.81273	0.0384458	0.00165643	1.91623					1.81273	0.0278995	0.00513042	0.00396735
1.81371	0.0383591	0.00165083	1.92813					1.81371	0.0276465	0.00509331	0.0158694
1.81469	0.0382756	0.00164498	1.94003					1.81469	0.0273941	0.00505595	0.011902
1.81567	0.0381954	0.00163889	1.92813					1.81567	0.0271424	0.00501834	0.00793469
1.81666	0.0381183	0.00163254	1.93606					1.81666	0.0268916	0.0049805	0.0158694
1.81764	0.0380445	0.00162594	1.84085					1.81764	0.0266415	0.00494245	0.00396735
1.81862	0.0379738	0.0016191	1.82895					1.81862	0.0263923	0.00490419	0.00793469
1.81961	0.0379063	0.00161201	1.83688					1.81961	0.0261439	0.00486574	0.00793469
1.82059	0.0378419	0.00160467	1.84878					1.82059	0.0258965	0.00482712	0.0198367
1.82157	0.0377807	0.00159709	1.84482					1.82157	0.0256501	0.00478833	0.00396735
1.82256	0.0377225	0.00158926	1.83688					1.82256	0.0254047	0.00474939	0.0198367
1.82354	0.0376674	0.00158118	1.84878					1.82354	0.0251604	0.00471031	0.0158694
1.82452	0.0376154	0.00157287	1.84482					1.82452	0.0249172	0.0046711	0.011902
1.82551	0.0375664	0.00156431	1.70199					1.82551	0.0246751	0.00463177	0.00396735
1.82649	0.0375204	0.00155551	1.70199					1.82649	0.0244342	0.00459233	0.011902
1.82747	0.0374773	0.00154648	1.70596					1.82747	0.0241946	0.0045528	0.0158694
1.82845	0.0374372	0.00153721	1.70993					1.82845	0.0239562	0.00451318	0.011902
1.82944	0.0373999	0.00152771	1.69406					1.82944	0.0237192	0.00447349	0.00396735
1.83042	0.0373655	0.00151797	1.68612					1.83042	0.0234835	0.00443374	0.0198367
1.8314	0.0373339	0.00150801	1.69009					1.8314	0.0232492	0.00439392	0.011902
1.83239	0.037305	0.00149782	1.70596					1.83239	0.0230164	0.00435407	0.0198367
1.83337	0.0372788	0.00148741	1.69406					1.83337	0.022785	0.00431417	0.011902
1.83435	0.0372552	0.00147678	1.5314					1.83435	0.0225552	0.00427424	0.0238041
1.83534	0.0372342	0.00146594	1.53536					1.83534	0.0223269	0.0042343	0.0198367
1.83632	0.0372158	0.00145488	1.53933					1.83632	0.0221003	0.00419434	0.011902
1.8373	0.0371999	0.0014436	1.53536					1.8373	0.0218753	0.00415437	0.0158694
1.83828	0.0371863	0.00143213	1.5314					1.83828	0.021652	0.0041144	0.0198367
1.83927	0.0371752	0.00142045	1.5314					1.83927	0.0214304	0.00407445	0.0158694
1.84025	0.0371663	0.00140857	1.52743					1.84025	0.0212106	0.0040345	0.00793469
1.84123	0.0371597	0.00139649	1.53536					1.84123	0.0209926	0.00399458	0.011902
1.84222	0.0371552	0.00138423	1.5314					1.84222	0.0207764	0.00395468	0.0158694
1.8432	0.0371529	0.00137178	1.47982					1.8432	0.0205621	0.00391482	0.00793469
1.84418	0.0371526	0.00135914	1.48379					1.84418	0.0203498	0.00387499	0.00396735
1.84517	0.0371542	0.00134633	1.47982					1.84517	0.0201394	0.0038352	0.00396735
1.84615	0.0371578	0.00133335	1.47585					1.84615	0.019931	0.00379545	0.011902
1.84713	0.0371631	0.0013202	1.48379					1.84713	0.0197246	0.00375576	0.011902
1.84812	0.0371703	0.00130688	1.48379					1.84812	0.0195203	0.00371611	0.011902
1.8491	0.0371791	0.00129341	1.47982					1.8491	0.0193181	0.00367653	0.0158694
1.85008	0.0371894	0.00127978	1.47982					1.85008	0.019118	0.003637	0.0158694
1.85106	0.0372014	0.00126601	1.47189					1.85106	0.01892	0.00359753	0.00793469
1.85205	0.0372147	0.0012521	1.46395					1.85205	0.0187243	0.00355813	0.00396735
1.85303	0.0372294	0.00123805	1.44015					1.85303	0.0185308	0.00351879	0.011902
1.85401	0.0372454	0.00122387	1.46792					1.85401	0.0183396	0.00347952	0.0198367
1.855	0.0372626	0.00120957	1.46395					1.855	0.0181506	0.00344032	0.00396735
1.85598	0.037281	0.00119515	1.45205					1.85598	0.017964	0.00340119	0.0198367
1.85696	0.0373004	0.00118061	1.44808					1.85696	0.0177797	0.00336213	0.0158694
1.85795	0.0373207	0.00116597	1.46792					1.85795	0.0175978	0.00332315	0.0158694
1.85893	0.0373419	0.00115123	1.44411					1.85893	0.0174183	0.00328423	0.00396735
1.85991	0.037364	0.0011364	1.45602					1.85991	0.0172412	0.00324539	0.011902
1.86089	0.0373867	0.00112148	1.45602					1.86089	0.0170666	0.00320662	0.011902
1.86188	0.0374101	0.00110648	1.44411					1.86188	0.0168945	0.00316792	0.0158694
1.86286	0.0374341	0.00109141	1.43221					1.86286	0.0167249	0.00312929	0.00396735
1.86384	0.0374585	0.00107626	1.43618					1.86384	0.0165578	0.00309074	0.0198367
1.86483	0.0374833	0.00106106	1.43221					1.86483	0.0163932	0.00305225	0.011902
1.86581	0.0375085	0.00104581	1.42824					1.86581	0.0162312	0.00301384	0.0198367
1.86679	0.0375338	0.00103051	1.43618					1.86679	0.0160719	0.00297549	0.0277714
1.86778	0.0375594	0.00101516	1.43221					1.86778	0.0159151	0.00293721	0.0198367
1.86876	0.037585	0.00099979	1.43221					1.86876	0.0157609	0.00289899	0.00793469
1.86974	0.0376106	0.000984389	1.44015					1.86974	0.0156094	0.00286084	0.0198367
1.87073	0.0376362	0.00096897	1.51949					1.87073	0.0154606	0.00282276	0.011902
1.87171	0.0376616	0.000953538	1.52346					1.87171	0.0153144	0.00278473	0.0198367
1.87269	0.0376868	0.000938102	1.52346					1.87269	0.015171	0.00274677	0.0277714
1.87367	0.0377117	0.000922667	1.51156					1.87367	0.0150302	0.00270888	0.00793469
1.87466	0.0377362	0.000907242	1.51949					1.87466	0.0148922	0.00267104	0.011902
1.87564	0.0377603	0.000891833	1.52743					1.87564	0.0147569	0.00263326	0.0158694
1.87662	0.0377838	0.000876446	1.52346					1.87662	0.0146243	0.00259554	0.011902
1.87761	0.0378068	0.00086109	1.51553					1.87761	0.0144945	0.00255788	0.0158694
1.87859	0.0378292	0.000845771	1.63851					1.87859	0.0143675	0.00252028	0.00793469
1.87957	0.0378508	0.000830496	1.65042					1.87957	0.0142432	0.00248274	0.00793469
1.88056	0.0378717	0.000815271	1.63058					1.88056	0.0141217	0.00244525	0.0198367
1.88154	0.0378917	0.000800104	1.63455					1.88154	0.014003	0.00240783	0.0198367
1.88252	0.0379108	0.000785001	1.65042					1.88252	0.013887	0.00237047	0
1.8835	0.037929	0.000769969	1.63455					1.8835	0.0137739	0.00233316	0.0158694
1.88449	0.0379461	0.000755015	1.65438					1.88449	0.0136635	0.00229592	0.00396735
1.88547	0.0379622	0.000740144	1.63851					1.88547	0.013556	0.00225875	0.00396735
1.88645	0.0379771	0.000725364	1.71389					1.88645	0.0134512	0.00222164	0.0158694
1.88744	0.0379909	0.000710681	1.71389					1.88744	0.0133492	0.00218459	0.0198367
1.88842	0.0380034	0.000696101	1.71786					1.88842	0.01325	0.00214762	0.0158694
1.8894	0.0380147	0.00068163	1.7258					1.8894	0.0131536	0.00211072	0
1.89039	0.0380247	0.000667274	1.71786					1.89039	0.01306	0.0020739	0.011902
1.89137	0.0380332	0.00065304	1.71786					1.89137	0.0129692	0.00203715	0.00793469
1.89235	0.0380404	0.000638933	1.71786					1.89235	0.0128811	0.00200049	0.0158694
1.89334	0.0380461	0.000624958	1.71786					1.89334	0.0127958	0.00196392	0.00396735
1.89432	0.0380504	0.000611121	1.7615					1.89432	0.0127133	0.00192744	0.0198367
1.8953	0.0380531	0.000597428	1.75753					1.8953	0.0126335	0.00189105	0.00396735
1.89628	0.0380543	0.000583884	1.75753					1.89628	0.0125565	0.00185477	0.0158694
1.89727	0.0380538	0.000570494	1.7615					1.89727	0.0124822	0.0018186	0.00793469
1.89825	0.0380518	0.000557263	1.7615					1.89825	0.0124106	0.00178254	0.0158694
1.89923	0.0380481	0.000544196	1.76547					1.89923	0.0123417	0.0017466	0.0198367
1.90022	0.0380428	0.000531297	1.7496					1.90022	0.0122755	0.00171079	0.0158694
1.9012	0.0380357	0.000518572	1.75753					1.9012	0.012212	0.00167512	0.00793469
1.90218	0.038027	0.000506023	1.74563					1.90218	0.0121511	0.00163959	0.00396735
1.90317	0.0380165	0.000493656	1.7496					1.90317	0.0120929	0.00160422	0.00396735
1.90415	0.0380042	0.000481475	1.74563					1.90415	0.0120374	0.00156901	0.0158694
1.90513	0.0379902	0.000469483	1.74166					1.90513	0.0119844	0.00153398	0.011902
1.90611	0.0379745	0.000457684	1.74166					1.90611	0.011934	0.00149912	0.00793469
1.9071	0.0379569	0.000446081	1.74563					1.9071	0.0118862	0.00146446	0.011902
1.90808	0.0379375	0.000434679	1.74166					1.90808	0.011841	0.00143001	0.0158694
1.90906	0.0379164	0.000423479	1.74563					1.90906	0.0117982	0.00139577	0.0277714
1.91005	0.0378934	0.000412485	1.67422					1.91005	0.011758	0.00136176	0.011902
1.91103	0.0378686	0.000401699	1.63851					1.91103	0.0117203	0.00132799	0.011902
1.91201	0.037842	0.000391125	1.63851					1.91201	0.011685	0.00129448	0.0198367
1.913	0.0378137	0.000380764	1.62264					1.913	0.0116522	0.00126123	0.00793469
1.91398	0.0377835	0.000370619	1.63851					1.91398	0.0116218	0.00122827	0.011902
1.91496	0.0377515	0.000360691	1.63058					1.91496	0.0115937	0.00119561	0.00396735
1.91594	0.0377177	0.000350983	1.63851					1.91594	0.011568	0.00116325	0.00793469
1.91693	0.0376822	0.000341496	1.63851					1.91693	0.0115447	0.00113123	0.00793469
1.91791	0.0376449	0.000332232	1.63851					1.91791	0.0115236	0.00109954	0.0158694
1.91889	0.0376059	0.000323191	1.63058					1.91889	0.0115048	0.00106822	0.0198367
1.91988	0.0375651	0.000314375	1.51949					1.91988	0.0114882	0.00103727	0.011902
1.92086	0.0375226	0.000305785	1.51156					1.92086	0.0114739	0.00100672	0.011902
1.92184	0.0374784	0.000297421	1.52346					1.92184	0.0114617	0.000976577	0.0277714
1.92283	0.0374325	0.000289283	1.51553					1.92283	0.0114517	0.000946862	0.011902
1.92381	0.037385	0.000281373	1.52743					1.92381	0.0114438	0.000917593	0.0158694
1.92479	0.0373358	0.00027369	1.51156					1.92479	0.011438	0.000888789	0.0238041
1.92578	0.0372851	0.000266234	1.52743					1.92578	0.0114342	0.000860467	0.011902
1.92676	0.0372327	0.000259005	1.51553					1.92676	0.0114324	0.000832645	0.011902
1.92774	0.0371789	0.000252003	1.55917					1.92774	0.0114326	0.000805344	0.011902
1.92872	0.0371235	0.000245226	1.55917					1.92872	0.0114348	0.00077858	0.00793469
1.92971	0.0370666	0.000238673	1.55917					1.92971	0.0114389	0.000752373	0
1.93069	0.0370083	0.000232345	1.55917					1.93069	0.0114448	0.000726742	0.0158694
1.93167	0.0369485	0.00022624	1.56313					1.93167	0.0114526	0.000701705	0.00793469
1.93266	0.0368874	0.000220356	1.5671					1.93266	0.0114622	0.000677281	0.0158694
1.93364	0.0368249	0.000214692	1.55917					1.93364	0.0114735	0.000653489	0.0238041
1.93462	0.0367611	0.000209246	1.57107					1.93462	0.0114866	0.000630346	0.00793469
1.93561	0.0366961	0.000204016	1.5671					1.93561	0.0115013	0.000607871	0.0158694
1.93659	0.0366298	0.000199001	1.56313					1.93659	0.0115177	0.000586082	0.011902
1.93757	0.0365624	0.000194197	1.5552					1.93757	0.0115358	0.000564997	0.00793469
1.93855	0.0364938	0.000189604	1.56313					1.93855	0.0115553	0.000544632	0.011902
1.93954	0.0364241	0.000185218	1.5671					1.93954	0.0115765	0.000525006	0.011902
1.94052	0.0363533	0.000181036	1.55917					1.94052	0.0115991	0.000506134	0.0198367
1.9415	0.0362816	0.000177056	1.55123					1.9415	0.0116231	0.000488034	0.0158694
1.94249	0.0362089	0.000173276	1.55123					1.94249	0.0116486	0.00047072	0.011902
1.94347	0.0361352	0.00016969	1.57107					1.94347	0.0116755	0.00045421	0.0158694
1.94445	0.0360607	0.000166298	1.56313					1.94445	0.0117037	0.000438517	0.0158694
1.94544	0.0359854	0.000163094	1.56313					1.94544	0.0117331	0.000423657	0.0198367
1.94642	0.0359093	0.000160076	1.43618					1.94642	0.0117639	0.000409644	0.011902
1.9474	0.0358325	0.00015724	1.44808					1.9474	0.0117958	0.000396491	0.011902
1.94839	0.035755	0.000154582	1.44015					1.94839	0.0118289	0.000384211	0.00396735
1.94937	0.0356768	0.000152099	1.46395					1.94937	0.0118631	0.000372817	0.011902
1.95035	0.0355981	0.000149785	1.44015					1.95035	0.0118984	0.000362321	0.011902
1.95133	0.0355189	0.000147638	1.44808					1.95133	0.0119347	0.000352734	0.00396735
1.95232	0.0354392	0.000145652	1.44015					1.95232	0.0119721	0.000344066	0.0158694
1.9533	0.035359	0.000143824	1.45205					1.9533	0.0120104	0.000336328	0.0238041
1.95428	0.0352785	0.000142148	1.44808					1.95428	0.0120496	0.000329529	0.011902
1.95527	0.0351976	0.000140621	1.44411					1.95527	0.0120896	0.000323677	0.011902
1.95625	0.0351165	0.000139238	1.44808					1.95625	0.0121305	0.00031878	0.0277714
1.95723	0.0350351	0.000137993	1.1545					1.95723	0.0121722	0.000314845	0.0158694
1.95822	0.0349535	0.000136883	1.16243					1.95822	0.0122146	0.000311878	0.011902
1.9592	0.0348718	0.000135902	1.14656					1.9592	0.0122578	0.000309885	0.0158694
1.96018	0.03479	0.000135045	1.15846					1.96018	0.0123015	0.000308871	0.011902
1.96116	0.0347082	0.000134307	1.14656					1.96116	0.0123459	0.000308839	0.00396735
1.96215	0.0346264	0.000133684	1.1664					1.96215	0.0123909	0.000309793	0.0158694
[truncated: 38,693 more rows]

## Sheet: Fig3h
Figure 3h
	Kremen1-Gcamp8s Loco. Onset												Kremen1-UV Loco. Onset												Kremen1-Velocity Loco. Onset													Kremen1-Gcamp8s Loco. Offset
Time (s)	Sample 1	Sample 2	Sample 3	Sample 4	Sample 5	Sample 6	Sample 7	Sample 8	Sample 9	Sample 10		Time (s)	Sample 1	Sample 2	Sample 3	Sample 4	Sample 5	Sample 6	Sample 7	Sample 8	Sample 9	Sample 10		Time (s)	Sample 1	Sample 2	Sample 3	Sample 4	Sample 5	Sample 6	Sample 7	Sample 8	Sample 9	Sample 10			Time (s)	Sample 1	Sample 2	Sample 3	Sample 4	Sample 5	Sample 6	Sample 7	Sample 8	Sample 9	Sample 10		Time (s)
-1.9995	-0.0382372	-0.257436	-0.554751	-0.119239	0.0950609	0.144926	-0.0796734	-0.158173	0.146274	-0.135875		-1.9995	0.0494075	0.0258804	0.0145775	0.0165664	0.0250291	0.0165326	-0.0330699	0.0129977	-0.0521056	-0.0116041		-1.9995	0.075659	0.129319	0.0138857	0.0552869	0.0142636	0.024611	0.0660734	0.15044	0.0913186	0.562194			-1.9995	0.210624	0.828095	0.645916	0.215872	-0.215771	0.551107	0.43301	0.252012	0.0794418	-0.0670771		-1.9995
-1.99852	-0.0377598	-0.256324	-0.553907	-0.118886	0.095134	0.146048	-0.0795259	-0.158489	0.144869	-0.136826		-1.99852	0.0494751	0.0246765	0.0147314	0.0160754	0.0251473	0.0164317	-0.0329142	0.0130422	-0.0516786	-0.0113598		-1.99852	0.0774471	0.132695	0.0148433	0.0549029	0.0119965	0.0230644	0.0658285	0.146017	0.0918754	0.564449			-1.99852	0.211412	0.829227	0.645388	0.215567	-0.215565	0.550343	0.434081	0.252511	0.0777711	-0.0670673		-1.99852
-1.99754	-0.0372793	-0.255209	-0.553061	-0.118522	0.0952044	0.147167	-0.0793794	-0.158795	0.143461	-0.137782		-1.99754	0.0495391	0.0234727	0.0148842	0.0155791	0.0252672	0.0163317	-0.0327561	0.0130858	-0.051246	-0.0111128		-1.99754	0.0813026	0.132948	0.0120388	0.0556708	0.0118076	0.0240058	0.0654857	0.145925	0.0898569	0.561734			-1.99754	0.212203	0.830353	0.644874	0.215263	-0.215356	0.549591	0.435153	0.253018	0.0760944	-0.0670568		-1.99754
-1.99655	-0.0367959	-0.254091	-0.552212	-0.118148	0.0952723	0.148281	-0.0792339	-0.15909	0.14205	-0.138742		-1.99655	0.0495991	0.0222694	0.0150372	0.0150777	0.0253886	0.0162322	-0.0325953	0.0131284	-0.0508081	-0.0108633		-1.99655	0.0802968	0.137169	0.0137489	0.0568866	0.0128466	0.0236696	0.0659755	0.137808	0.0894393	0.566704			-1.99655	0.212999	0.831472	0.644373	0.214962	-0.215144	0.548852	0.436228	0.253532	0.0744123	-0.0670455		-1.99655
-1.99557	-0.0363099	-0.252972	-0.551361	-0.117765	0.0953381	0.149391	-0.0790893	-0.159374	0.140635	-0.139705		-1.99557	0.0496546	0.0210669	0.0151906	0.0145723	0.025511	0.016133	-0.0324317	0.0131699	-0.0503649	-0.0106114		-1.99557	0.0748767	0.135396	0.015117	0.054839	0.012091	0.0240058	0.0659755	0.136805	0.0904137	0.565201			-1.99557	0.213797	0.832585	0.643886	0.214662	-0.21493	0.548128	0.437303	0.254053	0.0727253	-0.0670331		-1.99557
-1.99459	-0.0358216	-0.251851	-0.550509	-0.117373	0.0954022	0.150497	-0.0789456	-0.159646	0.139218	-0.140672		-1.99459	0.0497069	0.0198655	0.0153445	0.0140625	0.0256347	0.0160343	-0.0322651	0.0132104	-0.0499168	-0.0103572		-1.99459	0.0757148	0.134805	0.0142277	0.0554149	0.0133189	0.0236023	0.0665143	0.138903	0.0898569	0.563739			-1.99459	0.214599	0.833691	0.643412	0.214366	-0.214713	0.547417	0.438381	0.254581	0.0710338	-0.0670195		-1.99459
-1.99361	-0.0353313	-0.250729	-0.549654	-0.116972	0.0954649	0.151599	-0.0788029	-0.159907	0.137797	-0.14164		-1.99361	0.0497577	0.0186656	0.0154989	0.0135486	0.0257589	0.0159358	-0.0320953	0.0132497	-0.0494638	-0.0101011		-1.99361	0.0751561	0.137169	0.0125177	0.0532392	0.0119965	0.024611	0.0685224	0.140316	0.0915274	0.565576			-1.99361	0.215404	0.83479	0.642951	0.214072	-0.214493	0.546721	0.439459	0.255117	0.0693383	-0.0670044		-1.99361
-1.99262	-0.0348394	-0.249605	-0.548798	-0.116563	0.0955265	0.152696	-0.0786609	-0.160156	0.136374	-0.142611		-1.99262	0.0498086	0.0174675	0.015654	0.0130303	0.0258831	0.0158373	-0.0319222	0.0132879	-0.0490062	-0.00984301		-1.99262	0.0762177	0.139026	0.0140225	0.054711	0.011902	0.0232661	0.0688653	0.141183	0.0915274	0.563822			-1.99262	0.21621	0.835881	0.642504	0.213782	-0.214269	0.54604	0.440539	0.25566	0.0676394	-0.0669876		-1.99262
-1.99164	-0.034346	-0.24848	-0.54794	-0.116146	0.0955874	0.153789	-0.0785198	-0.160393	0.134948	-0.143583		-1.99164	0.0498601	0.0162716	0.0158095	0.0125074	0.0260075	0.0157387	-0.0317454	0.0133248	-0.0485441	-0.0095832		-1.99164	0.0771118	0.140967	0.0136805	0.0469683	0.0126577	0.0225937	0.0712653	0.148433	0.0904833	0.563321			-1.99164	0.217019	0.836964	0.64207	0.213495	-0.214042	0.545375	0.44162	0.256211	0.0659375	-0.0669689		-1.99164
-1.99066	-0.0338515	-0.247354	-0.547081	-0.115722	0.0956478	0.154877	-0.0783794	-0.160617	0.13352	-0.144556		-1.99066	0.0499117	0.0150782	0.0159638	0.0119814	0.0261301	0.01564	-0.0315649	0.0133605	-0.0480778	-0.00932182		-1.99066	0.082532	0.141136	0.0140909	0.0473522	0.0130356	0.0238713	0.0713143	0.149482	0.0904833	0.559229			-1.99066	0.21783	0.838038	0.641649	0.213213	-0.213812	0.544725	0.442702	0.256769	0.0642332	-0.066948		-1.99066
-1.98967	-0.0333562	-0.246227	-0.546221	-0.115291	0.0957082	0.15596	-0.0782398	-0.160829	0.132089	-0.14553		-1.98967	0.0499633	0.0138876	0.0161157	0.0114525	0.0262507	0.0155412	-0.0313805	0.0133948	-0.0476073	-0.00905903		-1.98967	0.0821967	0.140883	0.0141593	0.0329546	0.0129411	0.0229972	0.0700898	0.146017	0.0925714	0.557809			-1.98967	0.218642	0.839104	0.641242	0.212935	-0.213577	0.54409	0.443785	0.257334	0.062527	-0.0669248		-1.98967
-1.98869	-0.0328603	-0.2451	-0.54536	-0.114854	0.0957686	0.157039	-0.0781009	-0.161029	0.130656	-0.146504		-1.98869	0.0500163	0.0127001	0.0162655	0.0109206	0.0263691	0.0154438	-0.0311919	0.0134278	-0.0471328	-0.008795		-1.98869	0.0829231	0.143415	0.0138857	0.0314188	0.0124688	0.0236023	0.071951	0.145697	0.0935458	0.555178			-1.98869	0.219456	0.84016	0.640848	0.212662	-0.213338	0.543473	0.444869	0.257907	0.0608195	-0.0668989		-1.98869
-1.98771	-0.0323642	-0.243973	-0.544497	-0.114412	0.0958295	0.158112	-0.0779626	-0.161216	0.12922	-0.147476		-1.98771	0.0500708	0.011516	0.0164126	0.010387	0.026485	0.0153491	-0.0309991	0.0134594	-0.0466545	-0.00852988		-1.98771	0.0827555	0.142824	0.0139541	0.0321867	0.0140746	0.0211143	0.0699918	0.152036	0.0913186	0.554969			-1.98771	0.22027	0.841207	0.640467	0.212395	-0.213095	0.542871	0.445953	0.258488	0.0591112	-0.06687		-1.98771
-1.98672	-0.0318682	-0.242846	-0.543634	-0.113964	0.0958912	0.159181	-0.0778249	-0.16139	0.127783	-0.148448		-1.98672	0.0501262	0.0103357	0.0165568	0.00985198	0.0265989	0.0152577	-0.0308017	0.0134895	-0.0461727	-0.00826385		-1.98672	0.0844318	0.145357	0.0141593	0.0320587	0.0128466	0.0220558	0.0707265	0.152401	0.0938938	0.55927			-1.98672	0.221085	0.842245	0.640099	0.212133	-0.212847	0.542287	0.447039	0.259077	0.0574027	-0.066838		-1.98672
-1.98574	-0.0313726	-0.241719	-0.54277	-0.113511	0.0959538	0.160245	-0.0776878	-0.161552	0.126343	-0.149418		-1.98574	0.0501817	0.00915941	0.0166986	0.00931652	0.0267107	0.0151702	-0.0305997	0.0135181	-0.0456874	-0.00799707		-1.98574	0.0840407	0.145948	0.0134069	0.0326346	0.01313	0.0208454	0.0716081	0.154909	0.0954947	0.568709			-1.98574	0.2219	0.843272	0.639744	0.211878	-0.212595	0.54172	0.448124	0.259673	0.0556945	-0.0668025		-1.98574
-1.98476	-0.0308775	-0.240593	-0.541906	-0.113054	0.0960178	0.161304	-0.0775512	-0.1617	0.124901	-0.150385		-1.98476	0.050238	0.00798747	0.0168388	0.00878119	0.0268213	0.0150858	-0.0303929	0.0135452	-0.0451988	-0.00772971		-1.98476	0.0800733	0.147467	0.0134753	0.0325066	0.0139802	0.0213161	0.074351	0.154909	0.0954251	0.558018			-1.98476	0.222716	0.84429	0.639402	0.211629	-0.212337	0.54117	0.44921	0.260276	0.0539873	-0.0667632		-1.98476
-1.98377	-0.0303834	-0.239467	-0.541042	-0.112593	0.0960832	0.162358	-0.0774151	-0.161835	0.123458	-0.15135		-1.98377	0.0502967	0.00682015	0.0169765	0.00824688	0.0269291	0.0150038	-0.030181	0.0135707	-0.044707	-0.00746192		-1.98377	0.0781735	0.146454	0.0134069	0.030075	0.011902	0.0222575	0.0749877	0.157098	0.0954251	0.560064			-1.98377	0.223531	0.845297	0.639072	0.211386	-0.212075	0.540637	0.450297	0.260888	0.0522816	-0.0667198		-1.98377
-1.98279	-0.0298905	-0.238342	-0.540178	-0.112129	0.0961505	0.163406	-0.0772793	-0.161956	0.122012	-0.152311		-1.98279	0.0503588	0.00565775	0.0171107	0.007714	0.0270329	0.0149245	-0.0299639	0.0135946	-0.0442124	-0.00719388		-1.98279	0.078397	0.146876	0.0139541	0.0315468	0.0123743	0.0210471	0.074449	0.162023	0.0938938	0.568959			-1.98279	0.224345	0.846293	0.638756	0.211151	-0.211807	0.540123	0.451384	0.261507	0.050578	-0.0666721		-1.98279
-1.98181	-0.0293991	-0.237219	-0.539313	-0.111662	0.0962197	0.164449	-0.077144	-0.162064	0.120564	-0.153268		-1.98181	0.0504243	0.00450055	0.0172415	0.00718334	0.0271321	0.0148486	-0.0297414	0.0136167	-0.0437149	-0.00692574		-1.98181	0.0770559	0.147889	0.0146381	0.0316108	0.0125633	0.0205764	0.074449	0.162251	0.106144	0.570295			-1.98181	0.225159	0.847278	0.638451	0.210924	-0.211533	0.539626	0.452471	0.262134	0.0488771	-0.0666197		-1.98181
-1.98083	-0.0289095	-0.236096	-0.538449	-0.111194	0.0962912	0.165487	-0.077009	-0.162159	0.119114	-0.15422		-1.98083	0.0504929	0.00334882	0.01737	0.00665602	0.027228	0.0147752	-0.0295134	0.0136372	-0.0432147	-0.00665768		-1.98083	0.0774471	0.148564	0.0163482	0.0309709	0.0123743	0.0202402	0.0752326	0.162068	0.106353	0.568124			-1.98083	0.225971	0.848251	0.63816	0.210704	-0.211254	0.539148	0.453557	0.262768	0.0471796	-0.0665623		-1.98083
-1.97984	-0.0284219	-0.234975	-0.537585	-0.110723	0.0963652	0.16652	-0.0768742	-0.162239	0.117662	-0.155166		-1.97984	0.0505648	0.00220284	0.0174952	0.00613111	0.02732	0.014705	-0.0292796	0.013656	-0.0427121	-0.00638984		-1.97984	0.0785646	0.146961	0.0131333	0.0316108	0.012091	0.0216523	0.074449	0.173879	0.10503	0.567497			-1.97984	0.226782	0.849214	0.63788	0.210493	-0.210969	0.538688	0.454644	0.26341	0.045486	-0.0664995		-1.97984
-1.97886	-0.0279367	-0.233856	-0.536722	-0.110252	0.0964418	0.167547	-0.0767396	-0.162306	0.116208	-0.156107		-1.97886	0.0506405	0.00106286	0.0176182	0.00560879	0.0274078	0.0146375	-0.02904	0.0136729	-0.0422071	-0.0061224		-1.97886	0.0778382	0.147383	0.015117	0.0318028	0.0134134	0.0211816	0.0818449	0.165944	0.105378	0.566286			-1.97886	0.227591	0.850164	0.637613	0.210291	-0.210678	0.538246	0.45573	0.26406	0.043797	-0.0664311		-1.97886
-1.97788	-0.0274541	-0.232739	-0.53586	-0.109779	0.0965214	0.168569	-0.0766052	-0.162359	0.114752	-0.15704		-1.97788	0.0507196	-7.08433e-05	0.0177387	0.00508972	0.0274908	0.0145728	-0.0287943	0.013688	-0.0416999	-0.00585552		-1.97788	0.0760501	0.147974	0.0164166	0.0314828	0.0130356	0.0210471	0.0825306	0.170778	0.107606	0.556723			-1.97788	0.228398	0.851103	0.637358	0.210098	-0.210381	0.537824	0.456816	0.264717	0.0421132	-0.0663568		-1.97788
-1.97689	-0.0269743	-0.231624	-0.534998	-0.109307	0.0966041	0.169585	-0.0764708	-0.162398	0.113293	-0.157967		-1.97689	0.0508013	-0.00119802	0.0178557	0.00457455	0.0275685	0.0145103	-0.0285424	0.0137012	-0.0411907	-0.00558934		-1.97689	0.0782294	0.148311	0.0171006	0.0307149	0.0125633	0.0209126	0.0814041	0.172146	0.11032	0.553674			-1.97689	0.229203	0.85203	0.637114	0.209914	-0.210077	0.53742	0.457902	0.265382	0.0404352	-0.0662761		-1.97689
-1.97591	-0.0264977	-0.23051	-0.534138	-0.108835	0.0966901	0.170596	-0.0763365	-0.162423	0.111833	-0.158885		-1.97591	0.0508859	-0.00231842	0.0179695	0.00406465	0.0276399	0.0144512	-0.0282842	0.0137125	-0.0406795	-0.00532403		-1.97591	0.0780058	0.147636	0.0172374	0.0326986	0.0126577	0.021854	0.0825796	0.174153	0.110668	0.553841			-1.97591	0.230005	0.852944	0.636882	0.20974	-0.209767	0.537035	0.458987	0.266054	0.0387638	-0.0661888		-1.97591
-1.97493	-0.0260246	-0.2294	-0.533279	-0.108365	0.0967796	0.1716	-0.0762022	-0.162433	0.110369	-0.159794		-1.97493	0.0509732	-0.00343179	0.0180803	0.00356212	0.027705	0.0143963	-0.0280195	0.0137219	-0.0401666	-0.00505974		-1.97493	0.0782294	0.145526	0.0157326	0.0321227	0.012091	0.0215851	0.0830204	0.1747	0.109554	0.550208			-1.97493	0.230804	0.853846	0.636662	0.209577	-0.20945	0.536668	0.460071	0.266734	0.0370995	-0.0660945		-1.97493
-1.97394	-0.0255551	-0.228292	-0.532421	-0.107895	0.0968728	0.172599	-0.0760677	-0.16243	0.108904	-0.160694		-1.97394	0.0510635	-0.0045379	0.0181878	0.00306776	0.0277628	0.0143461	-0.0277481	0.0137293	-0.039652	-0.00479661		-1.97394	0.077	0.147298	0.0159378	0.0389696	0.0136023	0.0225265	0.0860571	0.173925	0.11039	0.532084			-1.97394	0.231599	0.854735	0.636453	0.209424	-0.209127	0.536321	0.461154	0.267421	0.0354431	-0.0659929		-1.97394
-1.97296	-0.0250895	-0.227187	-0.531565	-0.107428	0.0969699	0.173593	-0.0759331	-0.162412	0.107436	-0.161584		-1.97296	0.0511567	-0.0056365	0.018292	0.00258171	0.027815	0.0143023	-0.0274699	0.0137347	-0.0391359	-0.00453481		-1.97296	0.0768883	0.143246	0.0160746	0.0387776	0.0124688	0.0210471	0.0865959	0.173606	0.11206	0.531541			-1.97296	0.232392	0.855612	0.636256	0.209282	-0.208796	0.535993	0.462236	0.268115	0.0337951	-0.0658836		-1.97296
-1.97198	-0.0246282	-0.226084	-0.530711	-0.106964	0.097071	0.17458	-0.0757983	-0.162379	0.105965	-0.162462		-1.97198	0.0512529	-0.00672737	0.0183931	0.00210494	0.0278602	0.0142652	-0.0271848	0.013738	-0.0386184	-0.00427447		-1.97198	0.0773353	0.143753	0.0163482	0.0374978	0.0137912	0.0221902	0.0862041	0.173697	0.11213	0.531624			-1.97198	0.23318	0.856476	0.636069	0.209151	-0.208458	0.535684	0.463317	0.268817	0.0321563	-0.0657664		-1.97198
-1.971	-0.0241713	-0.224985	-0.529858	-0.106502	0.0971762	0.175561	-0.0756632	-0.162332	0.104492	-0.163329		-1.971	0.0513516	-0.00781027	0.0184912	0.00163744	0.0278985	0.0142338	-0.0268927	0.0137393	-0.0380996	-0.00401574		-1.971	0.0735356	0.142402	0.0153906	0.0382017	0.010863	0.0208454	0.0867428	0.173651	0.111782	0.522729			-1.971	0.233964	0.857326	0.635894	0.209031	-0.208113	0.535395	0.464396	0.269526	0.0305273	-0.0656407		-1.971
-1.97001	-0.0237191	-0.223889	-0.529008	-0.106044	0.0972859	0.176537	-0.0755277	-0.162271	0.103016	-0.164184		-1.97001	0.0514534	-0.00888498	0.0185871	0.00118093	0.0279312	0.0142069	-0.0265934	0.0137385	-0.0375797	-0.00375875		-1.97001	0.0737591	0.137338	0.0160746	0.0385216	0.0130356	0.0212488	0.0849306	0.173195	0.104404	0.523898			-1.97001	0.234745	0.858164	0.635729	0.208924	-0.20776	0.535124	0.465474	0.270242	0.0289088	-0.0655064		-1.97001
-1.96903	-0.0232719	-0.222797	-0.52816	-0.105591	0.0974	0.177506	-0.0753919	-0.162195	0.101537	-0.165026		-1.96903	0.051558	-0.00995128	0.01868	0.000734647	0.0279589	0.0141844	-0.0262868	0.0137355	-0.0370587	-0.00350365		-1.96903	0.0739826	0.138857	0.0165534	0.0375618	0.0136968	0.0215178	0.0878694	0.180628	0.11025	0.52298			-1.96903	0.23552	0.858988	0.635574	0.208829	-0.2074	0.534872	0.46655	0.270965	0.0273015	-0.065363		-1.96903
-1.96805	-0.0228299	-0.221708	-0.527315	-0.105142	0.0975188	0.17847	-0.0752555	-0.162105	0.100055	-0.165853		-1.96805	0.0516658	-0.011009	0.0187699	0.000298467	0.0279799	0.0141661	-0.0259729	0.0137303	-0.0365368	-0.00325056		-1.96805	0.0736473	0.129572	0.0157326	0.0372419	0.0126577	0.0242075	0.0823836	0.180993	0.109624	0.495709			-1.96805	0.236291	0.859799	0.63543	0.208746	-0.207032	0.53464	0.467625	0.271695	0.0257062	-0.0652102		-1.96805
-1.96706	-0.0223933	-0.220622	-0.526472	-0.104698	0.0976423	0.179427	-0.0751186	-0.162	0.0985697	-0.166666		-1.96706	0.0517758	-0.0120578	0.0188568	-0.000127204	0.0279931	0.0141516	-0.0256515	0.013723	-0.036014	-0.00299962		-1.96706	0.0728092	0.131007	0.0158694	0.0384577	0.0125633	0.0226609	0.083902	0.179123	0.11039	0.490782			-1.96706	0.237056	0.860596	0.635296	0.208676	-0.206657	0.534427	0.468698	0.272432	0.0241234	-0.0650477		-1.96706
-1.96608	-0.0219623	-0.219541	-0.525633	-0.10426	0.0977708	0.180378	-0.0749811	-0.16188	0.0970814	-0.167464		-1.96608	0.0518873	-0.0130976	0.0189397	-0.000541575	0.0279972	0.0141411	-0.0253225	0.0137134	-0.0354905	-0.00275095		-1.96608	0.0753796	0.132695	0.0166902	0.0376258	0.0128466	0.0232661	0.083951	0.179443	0.110042	0.497004			-1.96608	0.237816	0.86138	0.635171	0.208619	-0.206274	0.534232	0.469768	0.273175	0.0225539	-0.0648751		-1.96608
-1.9651	-0.0215373	-0.218464	-0.524796	-0.103828	0.0979043	0.181323	-0.0748428	-0.161746	0.0955897	-0.168246		-1.9651	0.0519994	-0.0141281	0.0190186	-0.000945121	0.027993	0.014134	-0.0249859	0.0137016	-0.0349663	-0.00250468		-1.9651	0.0753237	0.122819	0.0157326	0.0378178	0.012091	0.0230644	0.091102	0.185006	0.11032	0.496043			-1.9651	0.238571	0.86215	0.635057	0.208576	-0.205882	0.534056	0.470836	0.273925	0.0209984	-0.0646922		-1.9651
-1.96411	-0.0211184	-0.217391	-0.523962	-0.103402	0.0980429	0.182261	-0.0747038	-0.161597	0.0940945	-0.169011		-1.96411	0.0521116	-0.0151492	0.0190948	-0.00133881	0.0279815	0.0141291	-0.0246416	0.0136876	-0.0344416	-0.00226091		-1.96411	0.0759942	0.123072	0.0171006	0.0385216	0.00963498	0.0246782	0.0903183	0.184231	0.109763	0.494248			-1.96411	0.23932	0.862906	0.634952	0.208546	-0.205483	0.533899	0.471902	0.274682	0.0194576	-0.0644984		-1.96411
-1.96313	-0.0207059	-0.216322	-0.523132	-0.102984	0.0981868	0.183193	-0.074564	-0.161434	0.0925958	-0.169758		-1.96313	0.0522241	-0.0161606	0.0191691	-0.001723	0.0279638	0.0141274	-0.0242894	0.0136712	-0.0339164	-0.00201976		-1.96313	0.0726974	0.122988	0.0162798	0.0389696	0.0125633	0.0229972	0.091102	0.183866	0.111851	0.488819			-1.96313	0.240062	0.863649	0.634856	0.208531	-0.205076	0.533761	0.472966	0.275445	0.0179321	-0.0642937		-1.96313
-1.96215	-0.0203	-0.215257	-0.522305	-0.102573	0.0983361	0.184119	-0.0744233	-0.161255	0.0910934	-0.170487		-1.96215	0.0523376	-0.0171622	0.0192403	-0.00209721	0.0279403	0.0141294	-0.0239294	0.0136525	-0.0333909	-0.00178135		-1.96215	0.0730886	0.1148	0.0155958	0.0390336	0.0138857	0.0249472	0.0940408	0.179944	0.110181	0.478003			-1.96215	0.240799	0.864378	0.634769	0.208529	-0.20466	0.533641	0.474027	0.276214	0.0164228	-0.0640775		-1.96215
-1.96116	-0.0199008	-0.214198	-0.521482	-0.102171	0.0984908	0.185038	-0.0742816	-0.161062	0.0895872	-0.171197		-1.96116	0.0524512	-0.0181538	0.019308	-0.0024604	0.0279118	0.014135	-0.0235616	0.0136314	-0.032865	-0.00154576		-1.96116	0.0724739	0.113534	0.0177847	0.0380097	0.0132245	0.0244765	0.0929632	0.183957	0.110668	0.470527			-1.96116	0.241529	0.865093	0.63469	0.208543	-0.204236	0.53354	0.475084	0.276989	0.0149303	-0.0638497		-1.96116
-1.96018	-0.0195086	-0.213142	-0.520663	-0.101777	0.0986511	0.18595	-0.0741388	-0.160855	0.0880771	-0.171887		-1.96018	0.0525644	-0.0191351	0.0193723	-0.00281037	0.027879	0.0141454	-0.0231858	0.013608	-0.0323388	-0.00131311		-1.96018	0.0730886	0.111845	0.0163482	0.0392895	0.0132245	0.0224592	0.0930122	0.177573	0.110807	0.47391			-1.96018	0.242252	0.865794	0.634621	0.20857	-0.203804	0.533456	0.476139	0.27777	0.0134552	-0.0636098		-1.96018
-1.9592	-0.0191237	-0.212092	-0.519848	-0.101392	0.098817	0.186856	-0.073995	-0.160633	0.0865629	-0.172557		-1.9592	0.0526761	-0.0201061	0.0194335	-0.00314606	0.0278412	0.0141606	-0.022802	0.0135822	-0.0318124	-0.00108348		-1.9592	0.0721386	0.114293	0.0171006	0.0385856	0.011902	0.0241403	0.0923755	0.177436	0.111573	0.473826			-1.9592	0.242968	0.866482	0.634559	0.208613	-0.203363	0.533391	0.477191	0.278557	0.0119984	-0.0633576		-1.9592
-1.95822	-0.0187461	-0.211046	-0.519037	-0.101016	0.0989886	0.187756	-0.0738499	-0.160396	0.0850446	-0.173205		-1.95822	0.0527852	-0.0210664	0.0194924	-0.00346751	0.0277984	0.0141803	-0.0224102	0.0135539	-0.0312859	-0.000856958		-1.95822	0.0731444	0.101463	0.0171006	0.0387776	0.0130356	0.0238713	0.0903673	0.174974	0.109137	0.474745			-1.95822	0.243677	0.867155	0.634506	0.208671	-0.202914	0.533343	0.478239	0.27935	0.0105605	-0.0630929		-1.95822
-1.95723	-0.0183762	-0.210006	-0.518231	-0.10065	0.099166	0.188648	-0.0737036	-0.160145	0.0835221	-0.173831		-1.95723	0.0528929	-0.022016	0.019548	-0.00377476	0.0277506	0.0142045	-0.0220105	0.0135232	-0.0307594	-0.000633634		-1.95723	0.0730327	0.101885	0.017511	0.0397374	0.0139802	0.0242075	0.0924245	0.177482	0.107466	0.468731			-1.95723	0.244379	0.867815	0.63446	0.208744	-0.202457	0.533313	0.479284	0.280149	0.00914219	-0.0628152		-1.95723
-1.95625	-0.018014	-0.208971	-0.517429	-0.100294	0.0993492	0.189534	-0.073556	-0.15988	0.0819952	-0.174435		-1.95625	0.0529995	-0.0229546	0.0195998	-0.00406904	0.0276974	0.0142321	-0.0216027	0.01349	-0.0302327	-0.000413581		-1.95625	0.0729768	0.102054	0.0167586	0.0378178	0.0118076	0.0250817	0.0963918	0.176524	0.10684	0.459836			-1.95625	0.245073	0.868461	0.634422	0.208833	-0.201991	0.5333	0.480326	0.280952	0.00774418	-0.0625244		-1.95625
-1.95527	-0.0176599	-0.20794	-0.516631	-0.0999487	0.0995383	0.190413	-0.073407	-0.159599	0.0804638	-0.175015		-1.95527	0.0531048	-0.0238821	0.0196474	-0.00435083	0.0276393	0.0142622	-0.0211869	0.0134542	-0.0297061	-0.000196871		-1.95527	0.0728092	0.102729	0.016827	0.0374978	0.0126577	0.0239386	0.0968326	0.181996	0.105935	0.448352			-1.95527	0.245759	0.869093	0.634392	0.208938	-0.201516	0.533304	0.481363	0.281761	0.00636716	-0.0622202		-1.95527
-1.95428	-0.0173139	-0.206916	-0.515839	-0.0996145	0.0997334	0.191285	-0.0732565	-0.159305	0.0789279	-0.17557		-1.95428	0.0532092	-0.0247984	0.0196909	-0.00461997	0.0275769	0.014295	-0.0207632	0.013416	-0.0291795	1.64299e-05		-1.95428	0.073368	0.0895607	0.0228464	0.0384577	0.01313	0.0250144	0.093404	0.182954	0.106562	0.453781			-1.95428	0.246437	0.869711	0.634368	0.209058	-0.201033	0.533324	0.482396	0.282575	0.00501183	-0.0619024		-1.95428
-1.9533	-0.0169762	-0.205896	-0.515051	-0.0992916	0.0999345	0.19215	-0.0731044	-0.158996	0.0773873	-0.176101		-1.9533	0.0533118	-0.0257031	0.0197292	-0.00487626	0.0275102	0.0143289	-0.0203315	0.0133751	-0.028653	0.000226262		-1.9533	0.0732003	0.0884634	0.022436	0.0373698	0.0128466	0.0268973	0.0919836	0.18113	0.102385	0.453363			-1.9533	0.247108	0.870316	0.634352	0.209194	-0.200541	0.533362	0.483426	0.283394	0.00367887	-0.0615707		-1.9533
-1.95232	-0.016647	-0.204882	-0.514269	-0.0989804	0.100142	0.193008	-0.0729508	-0.158673	0.0758421	-0.176607		-1.95232	0.0534109	-0.0265963	0.0197629	-0.00511897	0.0274389	0.0143644	-0.0198919	0.0133316	-0.0281266	0.000432571		-1.95232	0.0730886	0.0870284	0.0228464	0.0382657	0.011902	0.0165418	0.0968326	0.180811	0.0988356	0.453405			-1.95232	0.24777	0.870907	0.634342	0.209347	-0.200041	0.533415	0.484451	0.284217	0.00236895	-0.0612249		-1.95232
-1.95133	-0.0163265	-0.203874	-0.513492	-0.0986813	0.100355	0.193859	-0.0727954	-0.158336	0.074292	-0.177085		-1.95133	0.0535061	-0.0274776	0.0197922	-0.00534646	0.0273623	0.0144014	-0.0194444	0.0132856	-0.0276003	0.000635307		-1.95133	0.0745414	0.0877881	0.0226412	0.0390336	0.0105796	0.0169453	0.0960979	0.181312	0.0967476	0.450273			-1.95133	0.248424	0.871484	0.634339	0.209516	-0.199533	0.533484	0.485471	0.285045	0.00108275	-0.0608648		-1.95133
-1.95035	-0.0160149	-0.202872	-0.51272	-0.0983946	0.100574	0.194703	-0.0726384	-0.157984	0.072737	-0.177537		-1.95035	0.0535967	-0.028347	0.0198156	-0.00555868	0.0272807	0.0144402	-0.0189892	0.0132368	-0.0270741	0.00083443		-1.95035	0.0732562	0.0866063	0.0220256	0.0309069	0.0137912	0.016878	0.0979592	0.177619	0.0986964	0.449646			-1.95035	0.249069	0.872047	0.634341	0.209702	-0.199016	0.533569	0.486487	0.285877	-0.000179053	-0.0604902		-1.95035
-1.94937	-0.0157122	-0.201875	-0.511954	-0.0981206	0.100799	0.19554	-0.0724795	-0.157618	0.071177	-0.177962		-1.94937	0.0536839	-0.0292043	0.0198331	-0.00575537	0.027194	0.0144812	-0.0185261	0.0131853	-0.0265481	0.0010299		-1.94937	0.0730886	0.086944	0.0225044	0.0321227	0.0115242	0.0168108	0.0956081	0.176752	0.0967475	0.45424			-1.94937	0.249705	0.872597	0.63435	0.209903	-0.19849	0.533669	0.487498	0.286713	-0.00141581	-0.060101		-1.94937
-1.94839	-0.0154187	-0.200884	-0.511194	-0.0978596	0.101031	0.19637	-0.0723187	-0.157239	0.0696121	-0.178358		-1.94839	0.0537678	-0.0300493	0.0198455	-0.00593659	0.0271014	0.0145239	-0.0180555	0.0131311	-0.0260222	0.00122169		-1.94839	0.073815	0.086944	0.021752	0.030459	0.0136968	0.0163401	0.0976163	0.177482	0.0963299	0.45044			-1.94839	0.250333	0.873134	0.634364	0.210122	-0.197956	0.533783	0.488504	0.287553	-0.00262687	-0.0596969		-1.94839
-1.9474	-0.0151344	-0.199899	-0.51044	-0.0976118	0.101268	0.197192	-0.072156	-0.156846	0.068042	-0.178724		-1.9474	0.0538482	-0.0308819	0.0198534	-0.00610309	0.0270027	0.0145676	-0.0175772	0.0130741	-0.0254965	0.00140978		-1.9474	0.0720269	0.0693019	0.0242829	0.0312908	0.0125633	0.0151297	0.0996245	0.17429	0.091945	0.449688			-1.9474	0.250952	0.873657	0.634384	0.210357	-0.197414	0.533913	0.489504	0.288397	-0.00381158	-0.0592778		-1.9474
-1.94642	-0.0148596	-0.19892	-0.509691	-0.0973777	0.101512	0.198007	-0.0719913	-0.156438	0.0664669	-0.179062		-1.94642	0.053925	-0.0317019	0.0198565	-0.00625428	0.0268975	0.0146111	-0.0170915	0.0130143	-0.0249709	0.00159414		-1.94642	0.0716357	0.0696396	0.022094	0.0308429	0.0126577	0.0158021	0.0977143	0.176342	0.0911793	0.426886			-1.94642	0.251561	0.874168	0.634409	0.210609	-0.196863	0.534056	0.4905	0.289245	-0.0049693	-0.0588437		-1.94642
-1.94544	-0.0145943	-0.197947	-0.508949	-0.0971573	0.101761	0.198814	-0.0718246	-0.156017	0.0648865	-0.179369		-1.94544	0.0539989	-0.0325091	0.019854	-0.0063896	0.0267852	0.0146544	-0.0165985	0.0129517	-0.0244454	0.00177477		-1.94544	0.0669979	0.0692175	0.0222992	0.0298831	0.0124688	0.0173487	0.0988408	0.176342	0.0906921	0.433944			-1.94544	0.252162	0.874664	0.634439	0.210878	-0.196304	0.534212	0.491489	0.290095	-0.00609942	-0.0583944		-1.94544
-1.94445	-0.0143386	-0.19698	-0.508213	-0.096951	0.102017	0.199614	-0.0716557	-0.155583	0.063301	-0.179645		-1.94445	0.0540695	-0.0333034	0.019846	-0.00650773	0.0266654	0.0146973	-0.0160982	0.0128861	-0.02392	0.00195165		-1.94445	0.0679478	0.0698084	0.0237357	0.0314188	0.0126577	0.0205764	0.0989387	0.169319	0.0921538	0.437369			-1.94445	0.252753	0.875148	0.634474	0.211164	-0.195737	0.534382	0.492473	0.290949	-0.00720129	-0.0579298		-1.94445
-1.94347	-0.0140928	-0.196019	-0.507484	-0.0967591	0.102279	0.200407	-0.0714846	-0.155135	0.0617103	-0.17989		-1.94347	0.0541348	-0.0340847	0.0198327	-0.00660853	0.0265395	0.0147383	-0.0155908	0.0128177	-0.0233948	0.0021248		-1.94347	0.0675008	0.0684578	0.0218204	0.0316108	0.0115242	0.0207781	0.0981551	0.170094	0.0934066	0.436032			-1.94347	0.253335	0.875619	0.634513	0.211466	-0.195161	0.534565	0.493452	0.291806	-0.00827432	-0.0574498		-1.94347
-1.94249	-0.0138569	-0.195065	-0.506761	-0.0965816	0.102547	0.201192	-0.0713113	-0.154673	0.0601143	-0.180103		-1.94249	0.0541948	-0.0348528	0.0198144	-0.00669273	0.0264077	0.0147763	-0.0150764	0.0127462	-0.0228697	0.00229421		-1.94249	0.0650421	0.0681202	0.0227096	0.0310989	0.01313	0.0198367	0.104131	0.169182	0.100506	0.430979			-1.94249	0.253907	0.876078	0.634556	0.211786	-0.194578	0.53476	0.494424	0.292666	-0.0093179	-0.0569544		-1.94249
-1.9415	-0.013631	-0.194117	-0.506045	-0.0964188	0.10282	0.201969	-0.0711357	-0.154199	0.0585131	-0.180283		-1.9415	0.0542493	-0.0356074	0.0197919	-0.00676031	0.02627	0.0148116	-0.0145553	0.0126718	-0.0223446	0.0024599		-1.9415	0.0663273	0.0693019	0.0237357	0.0221403	0.0129411	0.0210471	0.107951	0.168817	0.0940331	0.429768			-1.9415	0.25447	0.876523	0.634604	0.212122	-0.193987	0.534968	0.49539	0.293528	-0.0103314	-0.0564436		-1.9415
-1.94052	-0.0134152	-0.193175	-0.505336	-0.0962708	0.1031	0.202738	-0.0709577	-0.153711	0.0569067	-0.18043		-1.94052	0.0542986	-0.0363486	0.0197656	-0.00681167	0.0261262	0.0148449	-0.0140275	0.0125943	-0.0218195	0.00262189		-1.94052	0.0661597	0.0685422	0.0299603	0.0213725	0.01313	0.0224592	0.108637	0.167997	0.0945203	0.411685			-1.94052	0.255024	0.876956	0.634655	0.212475	-0.193388	0.535186	0.496349	0.294392	-0.0113143	-0.0559173		-1.94052
-1.93954	-0.0132096	-0.192239	-0.504633	-0.0961379	0.103385	0.2035	-0.0707774	-0.15321	0.0552951	-0.180543		-1.93954	0.0543421	-0.0370761	0.0197354	-0.00684541	0.0259768	0.0148762	-0.0134932	0.0125138	-0.0212945	0.0027802		-1.93954	0.0657127	0.0674449	0.0290711	0.0218204	0.0128466	0.0203074	0.107265	0.168909	0.0947291	0.406131			-1.93954	0.255567	0.877377	0.63471	0.212844	-0.192781	0.535416	0.497302	0.295258	-0.0122661	-0.0553756		-1.93954
-1.93855	-0.0130144	-0.19131	-0.503938	-0.0960202	0.103676	0.204254	-0.0705946	-0.152696	0.0536784	-0.180623		-1.93855	0.05438	-0.0377897	0.0197002	-0.00686179	0.0258238	0.0149054	-0.0129527	0.0124301	-0.0207694	0.00293487		-1.93855	0.0672214	0.0687955	0.0307127	0.0212445	0.0125633	0.0214506	0.108588	0.168498	0.0947291	0.405421			-1.93855	0.256101	0.877786	0.634769	0.213231	-0.192167	0.535656	0.498248	0.296126	-0.013186	-0.0548184		-1.93855
-1.93757	-0.0128295	-0.190388	-0.50325	-0.0959177	0.103973	0.205	-0.0704092	-0.15217	0.0520565	-0.180667		-1.93757	0.054413	-0.0384894	0.0196608	-0.0068593	0.0256666	0.0149322	-0.0124061	0.0123432	-0.0202443	0.00308593		-1.93757	0.0671096	0.0698928	0.0301655	0.0214365	0.0128466	0.0188953	0.108196	0.160062	0.0942419	0.403333			-1.93757	0.256626	0.878182	0.634831	0.213634	-0.191545	0.535906	0.499187	0.296996	-0.0140737	-0.0542458		-1.93757
-1.93659	-0.0126551	-0.189472	-0.502569	-0.0958307	0.104275	0.205738	-0.0702213	-0.151631	0.0504296	-0.180677		-1.93659	0.0544405	-0.0391749	0.0196169	-0.00683758	0.0255041	0.0149568	-0.0118536	0.0122531	-0.019719	0.00323342		-1.93659	0.0668302	0.0458355	0.0324228	0.0220124	0.0130356	0.0201057	0.108392	0.156915	0.0946595	0.402874			-1.93659	0.25714	0.878567	0.634895	0.214054	-0.190916	0.536166	0.500119	0.297867	-0.0149285	-0.0536579		-1.93659
-1.93561	-0.0124912	-0.188562	-0.501896	-0.0957592	0.104583	0.206467	-0.0700309	-0.151079	0.0487976	-0.180651		-1.93561	0.0544621	-0.0398462	0.0195691	-0.00679593	0.0253355	0.0149787	-0.0112954	0.0121597	-0.0191936	0.0033774		-1.93561	0.0670537	0.045329	0.0320808	0.0209885	0.0127522	0.0210471	0.110988	0.165306	0.0969564	0.400117			-1.93561	0.257645	0.87894	0.634962	0.21449	-0.19028	0.536435	0.501044	0.29874	-0.0157499	-0.0530547		-1.93561
-1.93462	-0.012338	-0.18766	-0.50123	-0.0957032	0.104896	0.207189	-0.0698377	-0.150515	0.0471608	-0.180589		-1.93462	0.0544778	-0.040503	0.0195168	-0.00673372	0.0251603	0.0149984	-0.0107318	0.012063	-0.018668	0.00351792		-1.93462	0.0672772	0.0460043	0.0294815	0.0215644	0.01313	0.0207109	0.111331	0.16412	0.092641	0.39782			-1.93462	0.25814	0.879301	0.635032	0.214942	-0.189637	0.536713	0.501961	0.299613	-0.0165374	-0.0524363		-1.93462
-1.93364	-0.0121954	-0.186763	-0.500572	-0.0956629	0.105214	0.207903	-0.0696419	-0.149939	0.0455192	-0.180491		-1.93364	0.054487	-0.0411452	0.0194599	-0.00665094	0.0249792	0.0150155	-0.0101631	0.011963	-0.0181422	0.00365504		-1.93364	0.0675008	0.0360438	0.0311231	0.0230362	0.0134134	0.0199712	0.111282	0.162616	0.0920842	0.398029			-1.93364	0.258625	0.879651	0.635104	0.215411	-0.188987	0.536998	0.502871	0.300488	-0.0172905	-0.0518029		-1.93364
-1.93266	-0.0120636	-0.185874	-0.499921	-0.0956382	0.105537	0.208608	-0.0694434	-0.149351	0.0438729	-0.180356		-1.93266	0.0544917	-0.0417727	0.0193992	-0.00654962	0.0247924	0.0150293	-0.00958935	0.0118595	-0.0176161	0.00378882		-1.93266	0.0672214	0.0374788	0.0317388	0.0217564	0.0127522	0.0210471	0.112212	0.159423	0.0917362	0.395732			-1.93266	0.2591	0.87999	0.635179	0.215896	-0.188331	0.537291	0.503773	0.301362	-0.0180088	-0.0511546		-1.93266
-1.93167	-0.0119425	-0.18499	-0.499279	-0.0956293	0.105866	0.209306	-0.0692421	-0.148751	0.0422221	-0.180184		-1.93167	0.0544922	-0.0423852	0.0193346	-0.00642991	0.0246006	0.0150387	-0.00901093	0.0117526	-0.0170896	0.00391935		-1.93167	0.0675566	0.0370567	0.0313283	0.0206686	0.0134134	0.019904	0.109273	0.160928	0.0911097	0.393811			-1.93167	0.259566	0.880317	0.635255	0.216397	-0.187668	0.537592	0.504667	0.302238	-0.0186917	-0.0504915		-1.93167
-1.93069	-0.0118322	-0.184114	-0.498644	-0.095636	0.106199	0.209995	-0.069038	-0.148139	0.0405669	-0.179974		-1.93069	0.0544882	-0.0429827	0.0192665	-0.0062919	0.0244032	0.0150442	-0.00842808	0.0116422	-0.0165628	0.00404669		-1.93069	0.0676684	0.0414461	0.0295499	0.0230362	0.0129411	0.0199712	0.112065	0.160609	0.0927802	0.394981			-1.93069	0.260022	0.880635	0.635333	0.216913	-0.186999	0.537898	0.505552	0.303113	-0.0193387	-0.0498138		-1.93069
-1.92971	-0.0117328	-0.183244	-0.498017	-0.0956585	0.106536	0.210675	-0.0688311	-0.147516	0.0389074	-0.179727		-1.92971	0.0544793	-0.043565	0.0191955	-0.00613482	0.0242003	0.0150466	-0.00784108	0.0115283	-0.0160354	0.00417093		-1.92971	0.0657127	0.0409396	0.0366637	0.0225883	0.0116187	0.0204419	0.111478	0.16599	0.0934066	0.393394			-1.92971	0.260468	0.880941	0.635413	0.217446	-0.186324	0.538211	0.50643	0.303988	-0.0199494	-0.0491217		-1.92971
-1.92872	-0.0116442	-0.182381	-0.497399	-0.0956966	0.106879	0.211347	-0.0686213	-0.146882	0.0372439	-0.179441		-1.92872	0.0544647	-0.044132	0.0191215	-0.00595818	0.0239919	0.0150454	-0.0072502	0.0114107	-0.0155076	0.00429216		-1.92872	0.065545	0.0402643	0.0363901	0.0222043	0.0129411	0.0203747	0.11329	0.160609	0.0963995	0.386879			-1.92872	0.260904	0.881237	0.635494	0.217993	-0.185644	0.538529	0.507298	0.304863	-0.0205234	-0.0484153		-1.92872
-1.92774	-0.0115666	-0.181525	-0.496788	-0.0957503	0.107225	0.212011	-0.0684086	-0.146236	0.0355765	-0.179118		-1.92774	0.0544439	-0.0446834	0.0190438	-0.00576115	0.0237793	0.0150406	-0.00665573	0.0112896	-0.0149792	0.00441047		-1.92774	0.0599572	0.0417837	0.0359113	0.0224603	0.0119965	0.0214506	0.113535	0.160244	0.0952163	0.382452			-1.92774	0.261331	0.881523	0.635576	0.218556	-0.184957	0.538851	0.508158	0.305738	-0.0210602	-0.047695		-1.92774
-1.92676	-0.0114999	-0.180675	-0.496186	-0.0958196	0.107576	0.212666	-0.068193	-0.145579	0.0339055	-0.178756		-1.92676	0.0544157	-0.0452191	0.0189625	-0.00554283	0.0235625	0.0150316	-0.00605798	0.0111647	-0.0144501	0.00452596		-1.92676	0.0611306	0.0407708	0.0363217	0.0235481	0.01313	0.0211143	0.113143	0.159788	0.0967475	0.379988			-1.92676	0.261748	0.881799	0.635659	0.219133	-0.184266	0.539179	0.50901	0.306611	-0.0215595	-0.0469609		-1.92676
-1.92578	-0.0114441	-0.179832	-0.495593	-0.0959044	0.10793	0.213312	-0.0679745	-0.144911	0.0322311	-0.178355		-1.92578	0.0543814	-0.045739	0.0188786	-0.00530488	0.0233414	0.0150169	-0.00545725	0.011036	-0.0139204	0.00463873		-1.92578	0.0606836	0.0400111	0.0374846	0.0216924	0.0119965	0.022392	0.114955	0.147521	0.0889521	0.389635			-1.92578	0.262156	0.882065	0.635743	0.219726	-0.183569	0.539509	0.509852	0.307484	-0.0220207	-0.0462133		-1.92578
-1.92479	-0.0113992	-0.178996	-0.495008	-0.0960046	0.108289	0.21395	-0.067753	-0.144232	0.0305536	-0.177916		-1.92479	0.0543406	-0.0462429	0.018793	-0.00504788	0.0231168	0.0149962	-0.00485386	0.0109036	-0.0133899	0.00474889		-1.92479	0.0599013	0.0405176	0.0363901	0.0236121	0.0110519	0.0215851	0.113926	0.142232	0.0893001	0.401161			-1.92479	0.262554	0.882322	0.635828	0.220332	-0.182868	0.539844	0.510685	0.308356	-0.0224436	-0.0454524		-1.92479
-1.92381	-0.0113653	-0.178166	-0.494431	-0.0961201	0.108651	0.214579	-0.0675285	-0.143543	0.0288732	-0.177437		-1.92381	0.054294	-0.0467307	0.0187062	-0.00477091	0.0228881	0.0149702	-0.00424812	0.0107674	-0.0128586	0.00485655		-1.92381	0.0602366	0.0422902	0.0363217	0.0227163	0.0136023	0.022392	0.114612	0.142323	0.0896481	0.392057			-1.92381	0.262943	0.882569	0.635913	0.220953	-0.182162	0.54018	0.511509	0.309226	-0.0228276	-0.0446786		-1.92381
-1.92283	-0.0113422	-0.177344	-0.493863	-0.0962507	0.109016	0.215199	-0.067301	-0.142844	0.0271902	-0.176919		-1.92283	0.0542424	-0.0472021	0.0186173	-0.00447347	0.0226562	0.0149387	-0.00364036	0.0106272	-0.0123264	0.00496182		-1.92283	0.0598455	0.0406864	0.0357061	0.0211165	0.0124688	0.0221902	0.114416	0.141548	0.0891609	0.395106			-1.92283	0.263323	0.882808	0.635999	0.221588	-0.181452	0.540519	0.512323	0.310095	-0.0231726	-0.0438922		-1.92283
-1.92184	-0.0113301	-0.176527	-0.493304	-0.0963964	0.109384	0.21581	-0.0670705	-0.142134	0.025505	-0.176362		-1.92184	0.0541854	-0.0476571	0.0185277	-0.00415596	0.0224219	0.0149025	-0.00303093	0.0104831	-0.0117932	0.00506484		-1.92184	0.0582809	0.0414461	0.0344749	0.0229082	0.0127522	0.0235351	0.11231	0.143235	0.0896481	0.394229			-1.92184	0.263694	0.883037	0.636084	0.222236	-0.180738	0.540859	0.513127	0.310962	-0.023478	-0.0430934		-1.92184
-1.92086	-0.0113289	-0.175718	-0.492754	-0.0965569	0.109755	0.216413	-0.066837	-0.141415	0.0238178	-0.175766		-1.92086	0.0541234	-0.0480955	0.0184379	-0.00381809	0.0221857	0.0148618	-0.00242015	0.010335	-0.0112591	0.00516571		-1.92086	0.058672	0.0399267	0.0362533	0.0225243	0.0134134	0.0232661	0.113829	0.14173	0.0961907	0.397695			-1.92086	0.264055	0.883258	0.63617	0.222898	-0.18002	0.541201	0.513922	0.311828	-0.0237437	-0.0422826		-1.92086
-1.91988	-0.0113385	-0.174915	-0.492212	-0.0967321	0.110129	0.217007	-0.0666004	-0.140685	0.0221291	-0.17513		-1.91988	0.0540572	-0.048517	0.0183467	-0.00346033	0.0219477	0.0148168	-0.00180838	0.0101829	-0.0107239	0.00526457		-1.91988	0.0588396	0.0414461	0.0352273	0.0216924	0.011902	0.021585	0.112457	0.141593	0.0958427	0.407342			-1.91988	0.264408	0.883471	0.636256	0.223573	-0.179299	0.541543	0.514707	0.312691	-0.0239691	-0.0414601		-1.91988
-1.91889	-0.0113589	-0.174119	-0.49168	-0.0969218	0.110505	0.217591	-0.0663609	-0.139946	0.0204392	-0.174456		-1.91889	0.0539858	-0.0489217	0.0182543	-0.00308249	0.0217082	0.0147669	-0.00119597	0.0100267	-0.0101875	0.00536156		-1.91889	0.0597896	0.0400111	0.0355009	0.0224603	0.01313	0.0239386	0.114318	0.149163	0.0961211	0.401287			-1.91889	0.264752	0.883676	0.636342	0.22426	-0.178575	0.541884	0.515481	0.313552	-0.0241541	-0.0406264		-1.91889
-1.91791	-0.0113902	-0.17333	-0.491156	-0.0971258	0.110883	0.218167	-0.0661182	-0.139198	0.0187485	-0.173741		-1.91791	0.0539096	-0.0493092	0.0181613	-0.00268579	0.021467	0.0147126	-0.000583285	0.00986636	-0.00965001	0.0054568		-1.91791	0.0565486	0.0394202	0.0361849	0.0234201	0.0134134	0.0209126	0.111575	0.150121	0.0964691	0.362949			-1.91791	0.265087	0.883873	0.636427	0.22496	-0.177848	0.542225	0.516245	0.314411	-0.0242983	-0.0397816		-1.91791
-1.91693	-0.0114321	-0.172547	-0.490642	-0.0973439	0.111263	0.218733	-0.0658725	-0.138441	0.0170575	-0.172988		-1.91693	0.0538279	-0.0496795	0.0180686	-0.0022708	0.0212229	0.014654	2.93199e-05	0.00970183	-0.00911122	0.00555043		-1.91693	0.0574986	0.0406864	0.0358429	0.0219484	0.0124688	0.0216523	0.114857	0.147795	0.0970956	0.362866			-1.91693	0.265413	0.884062	0.636512	0.225672	-0.177119	0.542565	0.516999	0.315267	-0.0244015	-0.0389264		-1.91693
-1.91594	-0.0114848	-0.171771	-0.490136	-0.0975758	0.111644	0.21929	-0.0656238	-0.137674	0.0153665	-0.172195		-1.91594	0.05374	-0.0500324	0.0179776	-0.00183865	0.0209753	0.0145906	0.000641473	0.00953306	-0.00857113	0.0056426		-1.91594	0.0561575	0.0407708	0.0345433	0.0229082	0.0128466	0.0209799	0.112457	0.147658	0.0950075	0.370717			-1.91594	0.265732	0.884245	0.636597	0.226395	-0.176388	0.542903	0.517742	0.31612	-0.0244633	-0.0380609		-1.91594
-1.91496	-0.0115481	-0.171002	-0.48964	-0.0978214	0.112026	0.219838	-0.065372	-0.136899	0.013676	-0.171364		-1.91496	0.0536466	-0.0503677	0.0178878	-0.00138957	0.020726	0.0145231	0.0012528	0.00936	-0.00802967	0.00573345		-1.91496	0.0571074	0.0409396	0.0365953	0.0212445	0.0121854	0.0211816	0.110841	0.145424	0.102873	0.374643			-1.91496	0.266042	0.88442	0.63668	0.227129	-0.175655	0.543238	0.518475	0.31697	-0.0244836	-0.0371857		-1.91496
-1.91398	-0.0116219	-0.170239	-0.489153	-0.0980803	0.11241	0.220377	-0.0651172	-0.136115	0.0119866	-0.170494		-1.91398	0.0535476	-0.0506853	0.0177988	-0.000923312	0.0204737	0.0144517	0.00186293	0.00918261	-0.0074868	0.00582312		-1.91398	0.0574427	0.0385761	0.0283186	0.0211805	0.0114297	0.021585	0.110498	0.147795	0.1051	0.373348			-1.91398	0.266344	0.884588	0.636763	0.227875	-0.17492	0.543571	0.519196	0.317817	-0.0244619	-0.0363012		-1.91398
-1.913	-0.0117063	-0.169483	-0.488675	-0.0983522	0.112794	0.220906	-0.0648593	-0.135323	0.0102988	-0.169584		-1.913	0.0534431	-0.050985	0.0177103	-0.000440977	0.020219	0.0143765	0.00247148	0.00900084	-0.00694246	0.00591177		-1.913	0.0562134	0.0404332	0.0288659	0.0213725	0.0122799	0.0197695	0.109763	0.145697	0.100297	0.372095			-1.913	0.266638	0.88475	0.636845	0.228631	-0.174185	0.5439	0.519906	0.318661	-0.0243983	-0.0354078		-1.913
-1.91201	-0.011801	-0.168734	-0.488207	-0.098637	0.113178	0.221426	-0.0645985	-0.134523	0.00861295	-0.168637		-1.91201	0.0533339	-0.0512667	0.0176219	5.69378e-05	0.0199624	0.0142973	0.00307807	0.00881464	-0.0063966	0.00599954		-1.91201	0.055487	0.0411085	0.0269506	0.0215644	0.0125633	0.0201729	0.109029	0.136486	0.100228	0.37577			-1.91201	0.266925	0.884905	0.636926	0.229396	-0.173449	0.544225	0.520606	0.319501	-0.0242923	-0.0345059		-1.91201
-1.91103	-0.0119061	-0.167991	-0.487748	-0.0989342	0.113562	0.221937	-0.0643346	-0.133714	0.00692975	-0.167651		-1.91103	0.0532201	-0.0515302	0.0175339	0.000569913	0.0197051	0.0142139	0.0036823	0.00862397	-0.00584917	0.00608658		-1.91103	0.0551517	0.0426279	0.0281818	0.0230362	0.0109574	0.0203074	0.109175	0.135163	0.098418	0.354138			-1.91103	0.267204	0.885055	0.637006	0.230172	-0.172713	0.544546	0.521293	0.320338	-0.0241438	-0.033596		-1.91103
-1.91005	-0.0120215	-0.167255	-0.487299	-0.0992436	0.113946	0.222438	-0.0640677	-0.132898	0.00524974	-0.166627		-1.91005	0.0531013	-0.0517754	0.0174472	0.00109657	0.019447	0.0141259	0.0042838	0.00842877	-0.00530013	0.00617306		-1.91005	0.0558781	0.0400111	0.0268138	0.0230362	0.0129411	0.0189626	0.113192	0.131834	0.0996709	0.361112			-1.91005	0.267475	0.885199	0.637085	0.230957	-0.171977	0.544861	0.52197	0.321171	-0.0239527	-0.0326785		-1.91005
-1.90906	-0.012147	-0.166525	-0.486859	-0.0995649	0.114329	0.22293	-0.0637979	-0.132075	0.00357352	-0.165566		-1.90906	0.0529773	-0.0520021	0.0173622	0.00163672	0.0191877	0.0140348	0.00488216	0.00822901	-0.00474945	0.00625912		-1.90906	0.0558781	0.0270117	0.0284554	0.0212445	0.0139802	0.0238041	0.114661	0.132655	0.103499	0.362949			-1.90906	0.26774	0.885337	0.637163	0.23175	-0.171241	0.545171	0.522634	0.322	-0.0237186	-0.0317538		-1.90906
-1.90808	-0.0122826	-0.165803	-0.486428	-0.0998977	0.114711	0.223413	-0.0635251	-0.131244	0.00190169	-0.164467		-1.90808	0.0528487	-0.0522101	0.0172801	0.00218924	0.0189287	0.0139393	0.00547701	0.00802463	-0.00419707	0.00634493		-1.90808	0.054537	0.0261676	0.0270874	0.0215644	0.0130356	0.0235351	0.111624	0.132062	0.101968	0.362407			-1.90808	0.267997	0.885471	0.637239	0.232552	-0.170506	0.545475	0.523287	0.322825	-0.0234416	-0.0308226		-1.90808
-1.9071	-0.0124281	-0.165087	-0.486007	-0.100242	0.115092	0.223885	-0.0632494	-0.130406	0.000234906	-0.163331		-1.9071	0.052715	-0.0523993	0.0172001	0.00275203	0.0186687	0.0138395	0.00606794	0.0078156	-0.00364297	0.00643064		-1.9071	0.0573868	0.0270117	0.027361	0.0225243	0.0134134	0.0245437	0.106873	0.128962	0.104543	0.359024			-1.9071	0.268248	0.885599	0.637314	0.233362	-0.169773	0.545773	0.523928	0.323646	-0.0231214	-0.0298852		-1.9071
-1.90611	-0.0125835	-0.164377	-0.485596	-0.100596	0.11547	0.224349	-0.0629708	-0.129562	-0.00142619	-0.162158		-1.90611	0.0525756	-0.0525697	0.0171226	0.00332473	0.0184084	0.0137354	0.00665456	0.00760187	-0.00308712	0.00651641		-1.90611	0.0566045	0.02583	0.028387	0.0216284	0.014358	0.024611	0.106873	0.118336	0.103081	0.369381			-1.90611	0.268492	0.885723	0.637388	0.234179	-0.169041	0.546063	0.524557	0.324463	-0.0227579	-0.0289421		-1.90611
-1.90513	-0.0127486	-0.163674	-0.485194	-0.100962	0.115847	0.224802	-0.0626893	-0.128711	-0.00308091	-0.160949		-1.90513	0.0524305	-0.0527209	0.0170476	0.00390766	0.018147	0.013628	0.00723647	0.0073834	-0.00252949	0.00660239		-1.90513	0.0439202	0.0274338	0.0274294	0.0163813	0.0136968	0.0233334	0.107216	0.1239	0.107188	0.36913			-1.90513	0.26873	0.885842	0.63746	0.235003	-0.168312	0.546345	0.525174	0.325275	-0.022351	-0.0279939		-1.90513
-1.90415	-0.0129233	-0.162978	-0.484802	-0.101337	0.116221	0.225246	-0.062405	-0.127853	-0.00472855	-0.159705		-1.90415	0.0522789	-0.0528529	0.0169757	0.00450058	0.0178838	0.0135177	0.00781329	0.00716015	-0.00197005	0.00668876		-1.90415	0.0429144	0.0263364	0.0276346	0.0175971	0.0124688	0.0231316	0.10658	0.119796	0.107049	0.365873			-1.90415	0.268962	0.885957	0.637531	0.235834	-0.167585	0.54662	0.525779	0.326083	-0.0219006	-0.0270409		-1.90415
-1.90317	-0.0131075	-0.162289	-0.484419	-0.101722	0.116593	0.22568	-0.0621179	-0.126989	-0.00636841	-0.158425		-1.90317	0.0521211	-0.0529656	0.0169068	0.00510283	0.0176186	0.0134051	0.00838461	0.00693209	-0.00140879	0.00677566		-1.90317	0.0431379	0.0259144	0.0281818	0.0168932	0.012091	0.0213833	0.107363	0.118975	0.111434	0.369381			-1.90317	0.269188	0.886069	0.6376	0.236671	-0.166861	0.546886	0.526371	0.326886	-0.0214066	-0.0260838		-1.90317
-1.90218	-0.0133011	-0.161606	-0.484047	-0.102116	0.116961	0.226105	-0.061828	-0.12612	-0.00799975	-0.157111		-1.90218	0.0519576	-0.0530588	0.0168392	0.00571217	0.0173513	0.013291	0.00895005	0.00669917	-0.00084569	0.00686326		-1.90218	0.0447025	0.0263364	0.0285922	0.0165733	0.0119965	0.0245437	0.10751	0.119568	0.111016	0.369924			-1.90218	0.269409	0.886177	0.637668	0.237514	-0.16614	0.547142	0.526951	0.327684	-0.0208689	-0.0251229		-1.90218
-1.9012	-0.0135038	-0.16093	-0.483684	-0.10252	0.117325	0.22652	-0.0615353	-0.125245	-0.0096218	-0.155762		-1.9012	0.0517888	-0.0531324	0.0167726	0.00632789	0.0170812	0.0131762	0.00950921	0.00646136	-0.000280733	0.00695171		-1.9012	0.0429144	0.0260832	0.0281134	0.0177251	0.01313	0.0227282	0.108588	0.119294	0.107397	0.373139			-1.9012	0.269624	0.886281	0.637734	0.238361	-0.165424	0.547389	0.527518	0.328478	-0.0202875	-0.0241589		-1.9012
-1.90022	-0.0137157	-0.16026	-0.483331	-0.102932	0.117685	0.226925	-0.06124	-0.124364	-0.0112338	-0.154379		-1.90022	0.0516141	-0.0531862	0.0167079	0.00694812	0.0168083	0.0130609	0.0100617	0.00621862	0.000286086	0.00704118		-1.90022	0.0436967	0.0273494	0.027361	0.0158694	0.01313	0.0232661	0.111331	0.116512	0.107327	0.369339			-1.90022	0.269834	0.886382	0.637799	0.239214	-0.164711	0.547626	0.528072	0.329266	-0.0196624	-0.0231922		-1.90022
-1.89923	-0.0139364	-0.159597	-0.482987	-0.103351	0.118041	0.22732	-0.0609421	-0.123478	-0.0128349	-0.152964		-1.89923	0.0514326	-0.0532202	0.0166454	0.00757347	0.0165324	0.0129443	0.0106071	0.00597093	0.000854772	0.00713182		-1.89923	0.0484463	0.02583	0.0274294	0.0167652	0.0144525	0.0238041	0.11138	0.116558	0.106283	0.374267			-1.89923	0.270039	0.886481	0.637862	0.24007	-0.164003	0.547853	0.528614	0.33005	-0.0189936	-0.0222234		-1.89923
-1.89825	-0.014166	-0.158941	-0.482653	-0.103779	0.118392	0.227706	-0.0606415	-0.122588	-0.0144244	-0.151516		-1.89825	0.0512434	-0.0532342	0.0165862	0.00820306	0.0162538	0.0128266	0.0111451	0.00571825	0.00142532	0.00722379		-1.89825	0.0478875	0.0263364	0.0266086	0.0174051	0.0138857	0.0236023	0.110694	0.116558	0.106353	0.372221			-1.89825	0.27024	0.886577	0.637923	0.24093	-0.163301	0.548068	0.529143	0.330829	-0.018281	-0.0212529		-1.89825
-1.89727	-0.0144042	-0.158291	-0.482329	-0.104214	0.118738	0.228082	-0.0603384	-0.121692	-0.0160015	-0.150036		-1.89727	0.0510462	-0.053228	0.0165311	0.00883604	0.0159712	0.0127088	0.0116753	0.00546055	0.00199774	0.00731724		-1.89727	0.0487816	0.0272649	0.0261298	0.017917	0.0134134	0.0225265	0.109371	0.117333	0.107606	0.370508			-1.89727	0.270436	0.886671	0.637983	0.241794	-0.162604	0.548272	0.529658	0.331602	-0.0175246	-0.0202812		-1.89727
-1.89628	-0.0146508	-0.157649	-0.482015	-0.104655	0.119079	0.228448	-0.0600327	-0.120792	-0.0175651	-0.148525		-1.89628	0.0508416	-0.0532017	0.0164796	0.00947253	0.0156845	0.0125914	0.0121972	0.0051978	0.002572	0.00741233		-1.89628	0.0480552	0.0378164	0.026677	0.0168932	0.0138857	0.0250817	0.109371	0.110766	0.105935	0.370675			-1.89628	0.270628	0.886763	0.638041	0.24266	-0.161913	0.548465	0.530161	0.33237	-0.0167246	-0.019309		-1.89628
-1.8953	-0.0149058	-0.157013	-0.481711	-0.105103	0.119413	0.228804	-0.0597247	-0.119889	-0.0191147	-0.146984		-1.8953	0.0506303	-0.053155	0.0164323	0.0101109	0.0153948	0.0124745	0.0127106	0.00492999	0.00314811	0.00750921		-1.8953	0.0507373	0.0376476	0.0256509	0.0172132	0.0138857	0.0207109	0.111722	0.109809	0.105657	0.3741			-1.8953	0.270816	0.886853	0.638098	0.243528	-0.161229	0.548645	0.53065	0.333133	-0.0158809	-0.0183366		-1.8953
-1.89432	-0.0151688	-0.156383	-0.481417	-0.105557	0.119741	0.229151	-0.0594142	-0.118981	-0.0206491	-0.145413		-1.89432	0.0504134	-0.0530878	0.0163893	0.0107491	0.0151031	0.0123585	0.013215	0.00465708	0.00372604	0.00760803		-1.89432	0.0510726	0.0389137	0.027703	0.018045	0.0129411	0.0242075	0.112114	0.112043	0.105726	0.37623			-1.89432	0.271001	0.886941	0.638153	0.244398	-0.160551	0.548812	0.531126	0.333891	-0.0149936	-0.0173646		-1.89432
-1.89334	-0.0154399	-0.15576	-0.481132	-0.106017	0.120062	0.229488	-0.0591013	-0.118069	-0.0221677	-0.143813		-1.89334	0.0501904	-0.0530002	0.0163499	0.0113868	0.0148088	0.0122429	0.0137101	0.00437905	0.00430577	0.00770894		-1.89334	0.0515196	0.0379008	0.0261298	0.0158694	0.014358	0.0247455	0.111478	0.107027	0.103917	0.377274			-1.89334	0.271182	0.887028	0.638207	0.245269	-0.159881	0.548966	0.531589	0.334643	-0.0140629	-0.0163936		-1.89334
-1.89235	-0.0157187	-0.155144	-0.480857	-0.106481	0.120375	0.229815	-0.0587862	-0.117154	-0.0236694	-0.142185		-1.89235	0.049962	-0.0528919	0.0163149	0.0120231	0.0145115	0.0121276	0.0141955	0.00409589	0.00488728	0.00781207		-1.89235	0.0549282	0.0378164	0.0267454	0.0165733	0.0137912	0.0258886	0.113829	0.10803	0.103847	0.376898			-1.89235	0.27136	0.887114	0.638259	0.246141	-0.159219	0.549107	0.532038	0.335389	-0.0130887	-0.015424		-1.89235
-1.89137	-0.0160051	-0.154535	-0.480592	-0.106951	0.120682	0.230132	-0.0584688	-0.116236	-0.0251534	-0.14053		-1.89137	0.0497279	-0.0527629	0.0162848	0.0126571	0.0142092	0.0120141	0.0146709	0.00380757	0.00547053	0.00791759		-1.89137	0.05409	0.0394202	0.0237357	0.0174051	0.0130356	0.0226609	0.112163	0.106982	0.103221	0.381032			-1.89137	0.271535	0.887199	0.638309	0.247013	-0.158566	0.549234	0.532473	0.336131	-0.0120713	-0.0144563		-1.89137
-1.89039	-0.016299	-0.153932	-0.480337	-0.107424	0.12098	0.23044	-0.0581492	-0.115315	-0.0266187	-0.138848		-1.89039	0.0494883	-0.0526131	0.0162597	0.0132896	0.0139016	0.0119033	0.0151359	0.00351409	0.00605549	0.00802562		-1.89039	0.0530842	0.0369723	0.027019	0.0177251	0.0116187	0.0247455	0.111575	0.107848	0.103569	0.382243			-1.89039	0.271708	0.887283	0.638358	0.247885	-0.157921	0.549346	0.532895	0.336866	-0.0110108	-0.013491		-1.89039
-1.8894	-0.0166001	-0.153337	-0.480091	-0.107901	0.121269	0.230738	-0.0578276	-0.114392	-0.0280645	-0.137141		-1.8894	0.0492434	-0.0524425	0.0162393	0.0139199	0.0135906	0.0117949	0.0155902	0.00321542	0.00664211	0.0081363		-1.8894	0.0549841	0.0388293	0.0255825	0.0170852	0.0128466	0.0309318	0.110939	0.107711	0.104056	0.384498			-1.8894	0.271879	0.887367	0.638406	0.248756	-0.157286	0.549444	0.533304	0.337596	-0.0099073	-0.0125287		-1.8894
-1.88842	-0.0169082	-0.152748	-0.479855	-0.108381	0.12155	0.231026	-0.0575038	-0.113466	-0.0294897	-0.135408		-1.88842	0.0489917	-0.0522508	0.0162233	0.0145463	0.0132808	0.0116893	0.0160334	0.00291156	0.00723035	0.00824977		-1.88842	0.0560457	0.0498028	0.0260614	0.0163813	0.0126577	0.031537	0.111282	0.100597	0.103986	0.387296			-1.88842	0.272048	0.88745	0.638453	0.249625	-0.15666	0.549527	0.533698	0.338321	-0.00876104	-0.0115699		-1.88842
-1.88744	-0.0172233	-0.152165	-0.479629	-0.108865	0.121822	0.231304	-0.0571781	-0.112538	-0.0308935	-0.133653		-1.88744	0.0487342	-0.0520382	0.016213	0.0151682	0.0129729	0.0115865	0.0164652	0.00260249	0.00782017	0.00836615		-1.88744	0.0553752	0.0492964	0.0277714	0.0159974	0.0135079	0.0310663	0.110792	0.100597	0.0965387	0.38667			-1.88744	0.272214	0.887534	0.638498	0.250493	-0.156045	0.549595	0.534079	0.33904	-0.00757222	-0.0106149		-1.88744
-1.88645	-0.0175449	-0.15159	-0.479413	-0.10935	0.122084	0.231573	-0.0568505	-0.111609	-0.0322749	-0.131874		-1.88645	0.0484714	-0.0518045	0.0162085	0.0157858	0.0126657	0.0114864	0.0168852	0.0022882	0.0084115	0.00848558		-1.88645	0.0581691	0.0514911	0.0400155	0.0158694	0.0146414	0.0322095	0.112163	0.0999589	0.0965387	0.387422			-1.88645	0.27238	0.887618	0.638542	0.251359	-0.15544	0.549647	0.534445	0.339753	-0.00634103	-0.00966443		-1.88645
-1.88547	-0.0178731	-0.151021	-0.479206	-0.109838	0.122336	0.231833	-0.056521	-0.110678	-0.0336329	-0.130073		-1.88547	0.0482048	-0.0515498	0.0162103	0.0163989	0.0123591	0.011388	0.0172933	0.0019687	0.0090043	0.00860818		-1.88547	0.0580015	0.0503093	0.0387842	0.0172771	0.0121854	0.0336216	0.117502	0.0941219	0.097374	0.387631			-1.88547	0.272544	0.887702	0.638585	0.252222	-0.154846	0.549683	0.534798	0.340461	-0.00506773	-0.00871883		-1.88547
-1.88449	-0.0182075	-0.150459	-0.479009	-0.110327	0.122577	0.232082	-0.0561897	-0.109745	-0.0349666	-0.128252		-1.88449	0.0479343	-0.0512738	0.016218	0.0170075	0.0120525	0.0112918	0.017689	0.00164398	0.00959848	0.00873407		-1.88449	0.0582809	0.0522508	0.0384422	0.0178531	0.0126577	0.0333526	0.118139	0.0922522	0.0982788	0.388883			-1.88449	0.272708	0.887787	0.638627	0.253082	-0.154264	0.549703	0.535137	0.341163	-0.00375257	-0.00777861		-1.88449
-1.8835	-0.018548	-0.149903	-0.478822	-0.110817	0.122808	0.232323	-0.0558566	-0.108812	-0.036275	-0.12641		-1.8835	0.0476593	-0.0509767	0.0162314	0.0176105	0.0117451	0.0111981	0.018072	0.00131402	0.010194	0.00886337		-1.8835	0.0709652	0.0511534	0.038579	0.0196448	0.0135079	0.0330164	0.117747	0.0940763	0.0979308	0.383705			-1.8835	0.272871	0.887872	0.638668	0.253938	-0.153695	0.549707	0.535461	0.34186	-0.00239582	-0.00684426		-1.8835
-1.88252	-0.0188943	-0.149355	-0.478644	-0.111308	0.123027	0.232554	-0.055522	-0.107878	-0.0375572	-0.12455		-1.88252	0.0473811	-0.0506583	0.016251	0.0182051	0.0114383	0.0111077	0.0184421	0.000978848	0.0107908	0.00899618		-1.88252	0.0709093	0.0494652	0.039263	0.018173	0.0138857	0.0331509	0.11902	0.0940307	0.0953555	0.386795			-1.88252	0.273033	0.887958	0.638708	0.25479	-0.153137	0.549693	0.535772	0.342551	-0.000997791	-0.00591622		-1.88252
-1.88154	-0.0192463	-0.148813	-0.478476	-0.111799	0.123235	0.232775	-0.0551857	-0.106943	-0.0388121	-0.122671		-1.88154	0.0471004	-0.0503187	0.0162761	0.0187908	0.0111317	0.0110218	0.018799	0.000638447	0.0113887	0.00913261		-1.88154	0.0739267	0.0512378	0.0387158	0.0186209	0.0142636	0.0325457	0.110057	0.092845	0.0942419	0.395774			-1.88154	0.273196	0.888046	0.638747	0.255637	-0.152593	0.549662	0.536068	0.343236	0.000441215	-0.00499497		-1.88154
-1.88056	-0.0196038	-0.148278	-0.478317	-0.11229	0.123431	0.232988	-0.0548479	-0.106009	-0.0400389	-0.120776		-1.88056	0.0468172	-0.0499579	0.0163062	0.0193678	0.0108274	0.0109416	0.0191425	0.000292825	0.0119878	0.00927277		-1.88056	0.0740944	0.0519976	0.0391946	0.0188129	0.0146414	0.0349664	0.10849	0.0937114	0.0952859	0.401245			-1.88056	0.273358	0.888134	0.638786	0.256479	-0.152062	0.549614	0.53635	0.343916	0.00192086	-0.00408095		-1.88056
-1.87957	-0.0199664	-0.147749	-0.478168	-0.11278	0.123615	0.233191	-0.0545087	-0.105074	-0.0412366	-0.118865		-1.87957	0.046532	-0.0495758	0.0163419	0.0199365	0.0105242	0.0108674	0.0194722	-5.80121e-05	0.0125878	0.00941675		-1.87957	0.0732003	0.0525884	0.0388526	0.0190689	0.014358	0.0363785	0.11089	0.0932554	0.0986268	0.401161			-1.87957	0.273521	0.888224	0.638824	0.257316	-0.151545	0.549548	0.536618	0.34459	0.00344078	-0.00317461		-1.87957
-1.87859	-0.0203342	-0.147228	-0.478028	-0.11327	0.123786	0.233384	-0.0541681	-0.10414	-0.0424042	-0.116939		-1.87859	0.0462448	-0.0491724	0.0163841	0.0204968	0.0102234	0.0107993	0.0197879	-0.000414057	0.0131888	0.00956464		-1.87859	0.0732003	0.0545299	0.0380318	0.018365	0.0146414	0.0371182	0.108833	0.0927994	0.0988356	0.409514			-1.87859	0.273685	0.888316	0.638861	0.258146	-0.151043	0.549464	0.536872	0.345259	0.0050006	-0.00227636		-1.87859
-1.87761	-0.0207067	-0.146713	-0.477898	-0.113758	0.123944	0.233569	-0.0538262	-0.103207	-0.0435407	-0.115		-1.87761	0.0459553	-0.0487478	0.016432	0.0210481	0.00992554	0.010738	0.0200893	-0.0007753	0.0137907	0.00971655		-1.87761	0.0744296	0.0518287	0.0400839	0.0189409	0.0142636	0.0359751	0.107363	0.0941219	0.102316	0.410391			-1.87761	0.27385	0.888409	0.638898	0.25897	-0.150555	0.549362	0.537111	0.345923	0.00659994	-0.00138665		-1.87761
-1.87662	-0.0210838	-0.146205	-0.477777	-0.114244	0.124088	0.233745	-0.0534831	-0.102275	-0.0446453	-0.113048		-1.87662	0.0456642	-0.048302	0.0164843	0.0215905	0.00963213	0.0106823	0.0203764	-0.00114173	0.0143932	0.00987254		-1.87662	0.0777264	0.053939	0.0400155	0.0190689	0.0132245	0.0367148	0.109371	0.0927994	0.10329	0.416655			-1.87662	0.274017	0.888504	0.638934	0.259788	-0.150082	0.549242	0.537336	0.346581	0.00823836	-0.000505872		-1.87662
-1.87564	-0.0214653	-0.145703	-0.477665	-0.114727	0.124219	0.233912	-0.0531388	-0.101344	-0.0457169	-0.111084		-1.87564	0.0453711	-0.047835	0.0165401	0.0221239	0.00934232	0.0106323	0.0206487	-0.00151334	0.0149964	0.0100327		-1.87564	0.0775588	0.0601011	0.037553	0.0187489	0.0132245	0.0351009	0.108686	0.0936658	0.101063	0.418618			-1.87564	0.274185	0.888601	0.638971	0.260597	-0.149625	0.549103	0.537547	0.347234	0.00991545	0.000365562		-1.87564
-1.87466	-0.021851	-0.145209	-0.477562	-0.115209	0.124336	0.234069	-0.0527934	-0.100415	-0.0467546	-0.109111		-1.87466	0.0450768	-0.0473468	0.0165998	0.0226477	0.00905502	0.0105893	0.0209062	-0.0018901	0.0156001	0.0101971		-1.87466	0.082979	0.0617049	0.03297	0.0186849	0.010674	0.0355716	0.111331	0.093757	0.102803	0.416947			-1.87466	0.274355	0.8887	0.639007	0.261399	-0.149185	0.548945	0.537743	0.347882	0.0116307	0.00122726		-1.87466
-1.87367	-0.0222406	-0.144721	-0.477468	-0.115687	0.124438	0.234218	-0.0524471	-0.0994876	-0.0477576	-0.107128		-1.87367	0.0447802	-0.0468376	0.0166639	0.0231623	0.00876928	0.0105538	0.0211485	-0.00227201	0.0162042	0.0103658		-1.87367	0.0830907	0.0615361	0.0329016	0.018173	0.0134134	0.0363113	0.109616	0.0969492	0.103708	0.426302			-1.87367	0.274527	0.888801	0.639043	0.262193	-0.14876	0.548769	0.537925	0.348524	0.0133838	0.00207885		-1.87367
-1.87269	-0.022634	-0.144239	-0.477384	-0.116162	0.124526	0.234359	-0.0520998	-0.0985624	-0.0487248	-0.105137		-1.87269	0.044483	-0.0463073	0.0167323	0.0236671	0.00848579	0.0105265	0.0213756	-0.00265904	0.0168086	0.0105389		-1.87269	0.0835378	0.0609452	0.032628	0.0189409	0.0136968	0.036513	0.110498	0.102513	0.10155	0.417156			-1.87269	0.274701	0.888905	0.63908	0.262978	-0.148353	0.548573	0.538093	0.349162	0.015174	0.00291996		-1.87269
-1.87171	-0.0230309	-0.143765	-0.477308	-0.116633	0.124599	0.234491	-0.0517516	-0.0976398	-0.0496554	-0.103139		-1.87171	0.0441851	-0.045756	0.0168042	0.0241622	0.00820531	0.0105074	0.0215873	-0.00305117	0.0174132	0.0107163		-1.87171	0.0847671	0.0608608	0.033654	0.0184929	0.0128466	0.0374544	0.107951	0.103014	0.0938938	0.415945			-1.87171	0.274878	0.889011	0.639117	0.263754	-0.147963	0.548358	0.538246	0.349794	0.017001	0.00375024		-1.87171
-1.87073	-0.0234311	-0.143297	-0.477241	-0.1171	0.124657	0.234614	-0.0514027	-0.09672	-0.0505485	-0.101135		-1.87073	0.0438859	-0.0451838	0.0168798	0.0246475	0.00792898	0.0104966	0.0217834	-0.00344839	0.0180179	0.0108983		-1.87073	0.0853259	0.0673605	0.0328332	0.018109	0.01313	0.0385303	0.108441	0.102467	0.098766	0.422668			-1.87073	0.275058	0.889119	0.639154	0.26452	-0.147591	0.548123	0.538385	0.350422	0.0188641	0.00456933		-1.87073
-1.86974	-0.0238343	-0.142835	-0.477183	-0.117562	0.124699	0.234729	-0.051053	-0.0958033	-0.0514033	-0.0991271		-1.86974	0.0435868	-0.0445908	0.0169598	0.0251225	0.00765628	0.0104938	0.0219637	-0.00385067	0.0186225	0.0110848		-1.86974	0.0859405	0.0666852	0.032286	0.018173	0.014358	0.0358406	0.108049	0.106526	0.0976524	0.418701			-1.86974	0.275241	0.88923	0.639191	0.265277	-0.147237	0.547869	0.53851	0.351044	0.0207628	0.00537693		-1.86974
-1.86876	-0.0242405	-0.142381	-0.477134	-0.11802	0.124725	0.234836	-0.0507027	-0.09489	-0.0522187	-0.0971154		-1.86876	0.0432883	-0.0439771	0.0170443	0.025586	0.00738663	0.0105005	0.0221282	-0.00425798	0.0192268	0.0112758		-1.86876	0.0862199	0.0677825	0.0322176	0.0309709	0.0136968	0.0364458	0.107951	0.0954443	0.099114	0.424924			-1.86876	0.275427	0.889343	0.639229	0.266023	-0.146901	0.547595	0.53862	0.351662	0.0226966	0.0061727		-1.86876
-1.86778	-0.0246492	-0.141932	-0.477093	-0.118473	0.124735	0.234935	-0.0503518	-0.0939804	-0.0529941	-0.0951013		-1.86778	0.0429909	-0.0433427	0.0171333	0.0260382	0.00711953	0.010517	0.0222766	-0.00467029	0.0198309	0.0114715		-1.86778	0.0850465	0.0687955	0.0346801	0.0314828	0.0121854	0.0353699	0.103837	0.097998	0.0975828	0.42555			-1.86778	0.275617	0.889459	0.639268	0.266758	-0.146585	0.547301	0.538716	0.352276	0.0246649	0.00695634		-1.86778
-1.86679	-0.0250604	-0.141491	-0.47706	-0.118921	0.124729	0.235025	-0.0500005	-0.0930748	-0.0537286	-0.0930861		-1.86679	0.0426939	-0.0426879	0.017227	0.0264801	0.0068552	0.0105439	0.0224089	-0.00508758	0.0204345	0.0116717		-1.86679	0.0861082	0.066854	0.0331068	0.0323147	0.0140746	0.0369837	0.104033	0.0971772	0.097722	0.427388			-1.86679	0.275812	0.889578	0.639308	0.267483	-0.146287	0.546987	0.538798	0.352884	0.0266669	0.00772759		-1.86679
-1.86581	-0.0254738	-0.141056	-0.477036	-0.119362	0.124706	0.235108	-0.0496487	-0.0921734	-0.0544213	-0.0910708		-1.86581	0.0423975	-0.0420126	0.0173261	0.0269119	0.00659421	0.0105803	0.022525	-0.00550981	0.0210375	0.0118766		-1.86581	0.0867787	0.0729316	0.0320124	0.0317388	0.0123743	0.0371182	0.104669	0.104884	0.0993228	0.429643			-1.86581	0.27601	0.889699	0.639349	0.268196	-0.14601	0.546653	0.538865	0.353489	0.0287022	0.00848615		-1.86581
-1.86483	-0.0258892	-0.140627	-0.477021	-0.119798	0.124666	0.235183	-0.0492965	-0.0912766	-0.0550715	-0.0890566		-1.86483	0.0421023	-0.0413172	0.017431	0.027334	0.00633653	0.0106256	0.0226247	-0.00593695	0.0216397	0.0120862		-1.86483	0.0808556	0.0731849	0.0324912	0.0324426	0.0141691	0.0365803	0.102955	0.106115	0.0973044	0.42935			-1.86483	0.276212	0.889824	0.639391	0.268897	-0.145752	0.546299	0.538918	0.354089	0.03077	0.00923178		-1.86483
-1.86384	-0.0263064	-0.140205	-0.477013	-0.120228	0.124609	0.23525	-0.048944	-0.0903848	-0.0556784	-0.0870447		-1.86384	0.0418074	-0.0406016	0.0175406	0.0277468	0.00608235	0.0106806	0.0227081	-0.00636897	0.0222411	0.0123004		-1.86384	0.0808556	0.0722563	0.0327648	0.0316748	0.0116187	0.0359078	0.104865	0.105978	0.0985572	0.429225			-1.86384	0.27642	0.889951	0.639434	0.269587	-0.145515	0.545925	0.538956	0.354685	0.0328696	0.00996424		-1.86384
-1.86286	-0.0267251	-0.139789	-0.477013	-0.120651	0.124535	0.23531	-0.0485914	-0.0894981	-0.0562412	-0.0850361		-1.86286	0.0415125	-0.0398661	0.0176539	0.0281497	0.00583366	0.0107456	0.022775	-0.00680584	0.0228413	0.0125193		-1.86286	0.0817497	0.072594	0.0317388	0.0310989	0.0136023	0.0376562	0.103739	0.104519	0.0975132	0.429893			-1.86286	0.276632	0.890081	0.639479	0.270263	-0.145299	0.54553	0.538981	0.355277	0.0350004	0.0106833		-1.86286
-1.86188	-0.0271452	-0.13938	-0.477021	-0.121067	0.124443	0.235363	-0.0482385	-0.0886168	-0.0567593	-0.0830321		-1.86188	0.0412171	-0.0391108	0.0177701	0.0285422	0.00559034	0.0108205	0.0228254	-0.0072475	0.0234404	0.0127429		-1.86188	0.0816938	0.0712434	0.0325596	0.0323147	0.0135079	0.0377906	0.104718	0.107939	0.09807	0.422334			-1.86188	0.276849	0.890215	0.639525	0.270927	-0.145104	0.545115	0.538991	0.355865	0.0371617	0.0113888		-1.86188
-1.86089	-0.0275663	-0.138977	-0.477037	-0.121476	0.124334	0.235408	-0.0478856	-0.0877414	-0.0572318	-0.0810336		-1.86089	0.0409217	-0.0383359	0.0178902	0.0289249	0.0053526	0.0109065	0.0228593	-0.00769393	0.0240381	0.0129711		-1.86089	0.083426	0.071581	0.0315336	0.0309069	0.0109574	0.0362441	0.10418	0.10949	0.0975828	0.422			-1.86089	0.277072	0.890351	0.639573	0.271578	-0.14493	0.54468	0.538987	0.35645	0.0393526	0.0120804		-1.86089
-1.85991	-0.0279885	-0.13858	-0.47706	-0.121878	0.124207	0.235446	-0.0475327	-0.086872	-0.0576581	-0.0790419		-1.85991	0.0406252	-0.0375416	0.0180142	0.0292977	0.00512108	0.0110047	0.0228766	-0.00814508	0.0246343	0.0132039		-1.85991	0.082979	0.0718343	0.033312	0.0412732	0.0149248	0.0364458	0.108588	0.119522	0.0978612	0.428473			-1.85991	0.2773	0.89049	0.639623	0.272215	-0.144778	0.544224	0.538969	0.35703	0.0415725	0.0127581		-1.85991
-1.85893	-0.0284113	-0.13819	-0.477091	-0.122273	0.124062	0.235477	-0.0471798	-0.0860089	-0.0580376	-0.0770579		-1.85893	0.0403283	-0.036728	0.0181416	0.029661	0.00489587	0.011115	0.0228773	-0.0086009	0.0252289	0.0134414		-1.85893	0.0816379	0.0726784	0.033996	0.0430649	0.0138857	0.036782	0.107608	0.121346	0.09807	0.436659			-1.85893	0.277534	0.890632	0.639674	0.272839	-0.144648	0.543748	0.538937	0.357608	0.0438206	0.0134217		-1.85893
-1.85795	-0.0288346	-0.137805	-0.477129	-0.122659	0.123899	0.235502	-0.046827	-0.0851525	-0.0583696	-0.0750829		-1.85795	0.0400316	-0.0358955	0.0182727	0.030015	0.00467556	0.0112364	0.0228615	-0.00906137	0.0258215	0.0136835		-1.85795	0.0819173	0.0714122	0.0333804	0.0406973	0.0124688	0.0377906	0.107363	0.121118	0.099114	0.438872			-1.85795	0.277775	0.890777	0.639728	0.273448	-0.144541	0.543252	0.538891	0.358182	0.046096	0.014071		-1.85795
-1.85696	-0.0292582	-0.137427	-0.477174	-0.123038	0.123718	0.23552	-0.0464743	-0.0843031	-0.0586535	-0.0731179		-1.85696	0.0397353	-0.0350441	0.0184077	0.0303597	0.00446173	0.0113682	0.022829	-0.00952641	0.0264122	0.0139301		-1.85696	0.0817497	0.0714122	0.032628	0.0412732	0.0126577	0.0344957	0.105502	0.122212	0.0975828	0.43883			-1.85696	0.278021	0.890925	0.639784	0.274044	-0.144456	0.542735	0.538831	0.358753	0.048398	0.0147059		-1.85696
-1.85598	-0.0296818	-0.137055	-0.477226	-0.123409	0.123518	0.235531	-0.0461219	-0.0834609	-0.0588887	-0.0711639		-1.85598	0.0394389	-0.0341742	0.0185457	0.0306952	0.00425557	0.0115111	0.02278	-0.009996	0.0270007	0.0141813		-1.85598	0.0805204	0.0651658	0.0332436	0.0410172	0.0134134	0.036782	0.105992	0.122942	0.0993228	0.43954			-1.85598	0.278274	0.891076	0.639843	0.274624	-0.144394	0.542198	0.538757	0.359321	0.0507258	0.0153263		-1.85598
-1.855	-0.0301054	-0.13669	-0.477285	-0.123772	0.1233	0.235536	-0.0457698	-0.0826262	-0.0590746	-0.0692219		-1.855	0.0391416	-0.033286	0.0186861	0.031022	0.00405722	0.0116658	0.0227145	-0.0104701	0.0275868	0.0144369		-1.855	0.0803527	0.0640684	0.0324912	0.0339784	0.0110519	0.0371855	0.105257	0.118017	0.097026	0.434612			-1.855	0.278533	0.89123	0.639903	0.27519	-0.144356	0.541641	0.53867	0.359886	0.0530784	0.0159322		-1.855
-1.85401	-0.0305286	-0.13633	-0.477351	-0.124126	0.123063	0.235535	-0.045418	-0.0817992	-0.0592108	-0.0672931		-1.85401	0.0388438	-0.0323797	0.0188282	0.0313381	0.00386527	0.0118323	0.0226325	-0.0109486	0.0281704	0.014697		-1.85401	0.0800733	0.0631399	0.0342697	0.0354502	0.0136968	0.0377906	0.104278	0.119704	0.0999493	0.417574			-1.85401	0.2788	0.891387	0.639967	0.275741	-0.14434	0.541063	0.538568	0.360448	0.055455	0.0165233		-1.85401
-1.85303	-0.0309514	-0.135976	-0.477422	-0.124472	0.122808	0.235528	-0.0450666	-0.0809804	-0.0592967	-0.0653784		-1.85303	0.0385458	-0.0314555	0.0189711	0.0316437	0.00368098	0.0120097	0.022534	-0.0114315	0.0287512	0.0149614		-1.85303	0.0835936	0.0638152	0.0321492	0.0342983	0.0140746	0.0358406	0.106384	0.122486	0.100993	0.42033			-1.85303	0.279073	0.891546	0.640033	0.276276	-0.144349	0.540465	0.538453	0.361008	0.0578548	0.0170997		-1.85303
-1.85205	-0.0313734	-0.135628	-0.4775	-0.124809	0.122534	0.235515	-0.0447156	-0.0801699	-0.0593318	-0.0634788		-1.85205	0.0382472	-0.0305138	0.0191145	0.0319388	0.00350469	0.0121988	0.0224192	-0.0119187	0.0293292	0.0152302		-1.85205	0.0818055	0.0638996	0.0333804	0.0384577	0.014358	0.0373199	0.100506	0.12618	0.100784	0.42104			-1.85205	0.279354	0.891709	0.640103	0.276796	-0.144382	0.539847	0.538324	0.361566	0.0602768	0.0176614		-1.85205
-1.85106	-0.0317945	-0.135285	-0.477584	-0.125137	0.122241	0.235496	-0.0443652	-0.0793681	-0.0593158	-0.0615954		-1.85106	0.0379473	-0.0295548	0.0192575	0.0322243	0.00333686	0.0123993	0.0222882	-0.0124103	0.0299042	0.0155032		-1.85106	0.0818055	0.0623802	0.0232569	0.0390336	0.0135079	0.0381941	0.0992816	0.125085	0.0985572	0.421666			-1.85106	0.279642	0.891874	0.640175	0.2773	-0.144439	0.539209	0.538182	0.362122	0.0627201	0.0182082		-1.85106
-1.85008	-0.0322145	-0.134949	-0.477674	-0.125456	0.12193	0.235471	-0.0440152	-0.0785751	-0.0592481	-0.0597289		-1.85008	0.0376469	-0.0285788	0.0193999	0.0325	0.00317811	0.0126107	0.022141	-0.012906	0.0304758	0.0157803		-1.85008	0.0822526	0.0638996	0.0242145	0.0397374	0.0134134	0.0363113	0.0998204	0.126225	0.0967475	0.419495			-1.85008	0.279938	0.892042	0.64025	0.277788	-0.14452	0.538551	0.538026	0.362676	0.0651838	0.0187403		-1.85008
-1.8491	-0.0326332	-0.134618	-0.477769	-0.125766	0.1216	0.235442	-0.0436659	-0.0777913	-0.0591285	-0.0578805		-1.8491	0.0373451	-0.0275862	0.019541	0.0327655	0.00302818	0.0128336	0.0219776	-0.0134059	0.0310441	0.0160616		-1.8491	0.0830907	0.0581596	0.0233937	0.0378817	0.0104851	0.0333526	0.101584	0.1296	0.0899265	0.419787			-1.8491	0.280241	0.892212	0.640329	0.278259	-0.144627	0.537873	0.537857	0.363228	0.0676668	0.0192575		-1.8491
-1.84812	-0.0330505	-0.134293	-0.47787	-0.126068	0.121251	0.235407	-0.0433173	-0.077017	-0.0589565	-0.056051		-1.84812	0.0370418	-0.0265771	0.0196821	0.0330205	0.0028874	0.0130679	0.0217984	-0.0139099	0.0316087	0.0163469		-1.84812	0.0835936	0.0567246	0.0250353	0.0374338	0.0116187	0.0337561	0.107902	0.127137	0.0896481	0.427638			-1.84812	0.280553	0.892386	0.640412	0.278715	-0.144758	0.537175	0.537675	0.363778	0.0701683	0.01976		-1.84812
-1.84713	-0.0334661	-0.133974	-0.477975	-0.12636	0.120883	0.235367	-0.0429693	-0.0762524	-0.0587318	-0.0542413		-1.84713	0.0367376	-0.025552	0.0198234	0.0332663	0.00275628	0.0133118	0.0216033	-0.0144179	0.0321696	0.016636		-1.84713	0.0892932	0.0562181	0.0234621	0.0387136	0.0136968	0.0338233	0.103151	0.127183	0.0886041	0.42722			-1.84713	0.280873	0.892561	0.640497	0.279153	-0.144914	0.536458	0.53748	0.364327	0.0726873	0.0202477		-1.84713
-1.84615	-0.0338799	-0.13366	-0.478086	-0.126642	0.120497	0.235322	-0.042622	-0.0754977	-0.0584542	-0.0524523		-1.84615	0.0364324	-0.0245112	0.0199636	0.0335037	0.00263458	0.0135659	0.0213925	-0.0149298	0.0327264	0.016929		-1.84615	0.0896285	0.0581596	0.0223676	0.0412732	0.0124688	0.0332181	0.103494	0.125815	0.0892305	0.434779			-1.84615	0.281201	0.892739	0.640587	0.279575	-0.145095	0.535721	0.537271	0.364875	0.0752227	0.0207206		-1.84615
-1.84517	-0.0342917	-0.133351	-0.478201	-0.126916	0.120092	0.235272	-0.0422756	-0.0747532	-0.0581234	-0.0506848		-1.84517	0.036125	-0.0234549	0.0201021	0.0337319	0.00252241	0.0138294	0.0211661	-0.0154457	0.0332791	0.0172258		-1.84517	0.0895726	0.0562181	0.022778	0.0414652	0.0150192	0.0347647	0.102808	0.127867	0.0894393	0.434612			-1.84517	0.281538	0.89292	0.64068	0.27998	-0.145302	0.534965	0.53705	0.365422	0.0777736	0.021179		-1.84517
-1.84418	-0.0347014	-0.133048	-0.478321	-0.12718	0.119668	0.235218	-0.0419299	-0.0740192	-0.0577392	-0.0489397		-1.84418	0.0358151	-0.0223837	0.0202377	0.0339497	0.00241945	0.0141025	0.0209244	-0.0159654	0.0338274	0.0175261		-1.84418	0.088455	0.0568934	0.0223676	0.0428089	0.0130356	0.0342268	0.103249	0.131105	0.0902745	0.431104			-1.84418	0.281883	0.893102	0.640778	0.280368	-0.145535	0.53419	0.536816	0.365968	0.0803389	0.0216227		-1.84418
-1.8432	-0.0351087	-0.13275	-0.478445	-0.127435	0.119226	0.235159	-0.0415851	-0.0732959	-0.0573014	-0.0472177		-1.8432	0.0355026	-0.0212977	0.0203697	0.034158	0.0023256	0.0143845	0.0206674	-0.0164888	0.0343712	0.0178299		-1.8432	0.088008	0.056387	0.0232569	0.0438328	0.0127522	0.0338233	0.103347	0.129737	0.0902745	0.437536			-1.8432	0.282237	0.893287	0.640879	0.280739	-0.145793	0.533395	0.536569	0.366514	0.0829175	0.022052		-1.8432
-1.84222	-0.0355135	-0.132457	-0.478573	-0.12768	0.118766	0.235096	-0.0412412	-0.0725835	-0.0568098	-0.0455198		-1.84222	0.0351894	-0.0201974	0.0204973	0.0343566	0.00224105	0.0146761	0.0203954	-0.017016	0.0349102	0.0181372		-1.84222	0.0869463	0.0521664	0.0252405	0.0435128	0.0139802	0.0336888	0.104375	0.126727	0.0884648	0.438078			-1.84222	0.282601	0.893474	0.640984	0.281093	-0.146077	0.532582	0.536309	0.367059	0.0855085	0.0224669		-1.84222
-1.84123	-0.0359156	-0.13217	-0.478704	-0.127916	0.118287	0.235029	-0.0408982	-0.0718824	-0.0562644	-0.0438465		-1.84123	0.0348762	-0.0190832	0.0206207	0.0345471	0.00216712	0.0149776	0.0201086	-0.0175467	0.0354443	0.0184477		-1.84123	0.0868346	0.0514911	0.0240777	0.0433209	0.0135079	0.0357734	0.105159	0.127092	0.0871424	0.444092			-1.84123	0.282973	0.893663	0.641094	0.281429	-0.146387	0.53175	0.536037	0.367604	0.0881107	0.0228676		-1.84123
-1.84025	-0.036315	-0.131887	-0.478839	-0.128143	0.117791	0.234958	-0.0405561	-0.0711926	-0.0556651	-0.0421987		-1.84025	0.0345629	-0.0179554	0.0207399	0.0347294	0.00210463	0.0152887	0.019807	-0.018081	0.0359733	0.0187613		-1.84025	0.0877845	0.0511534	0.0246249	0.0430649	0.0125633	0.0355044	0.102367	0.127365	0.0888825	0.448477			-1.84025	0.283355	0.893853	0.641208	0.281748	-0.146723	0.530899	0.535753	0.368149	0.090723	0.0232541		-1.84025
-1.83927	-0.0367114	-0.13161	-0.478977	-0.128361	0.117276	0.234884	-0.040215	-0.0705144	-0.0550118	-0.0405771		-1.83927	0.03425	-0.0168145	0.0208551	0.0349023	0.00205401	0.0156074	0.019491	-0.0186187	0.036497	0.019078		-1.83927	0.0865552	0.0514911	0.0331752	0.0462004	0.0135079	0.0351682	0.10369	0.127776	0.0893001	0.44973			-1.83927	0.283746	0.894045	0.641327	0.282049	-0.147085	0.530031	0.535456	0.368694	0.0933445	0.0236266		-1.83927
-1.83828	-0.0371046	-0.131337	-0.479118	-0.128569	0.116743	0.234805	-0.039875	-0.0698482	-0.0543045	-0.0389823		-1.83828	0.0339381	-0.0156608	0.0209659	0.0350654	0.00201565	0.0159332	0.0191608	-0.0191597	0.0370152	0.0193975		-1.83828	0.0867787	0.0517443	0.0326964	0.0465203	0.0129411	0.0338905	0.103984	0.127457	0.088256	0.446138			-1.83828	0.284147	0.894239	0.64145	0.282332	-0.147473	0.529144	0.535147	0.36924	0.0959739	0.0239853		-1.83828
-1.8373	-0.0374947	-0.13107	-0.479262	-0.128767	0.116193	0.234723	-0.039536	-0.069194	-0.0535433	-0.037415		-1.8373	0.0336266	-0.0144948	0.0210718	0.0352191	0.00199001	0.0162654	0.0188166	-0.0197041	0.0375278	0.0197198		-1.8373	0.0867787	0.0511534	0.0334488	0.0478001	0.0140746	0.0363113	0.104229	0.128004	0.087212	0.456829			-1.8373	0.284558	0.894434	0.641578	0.282598	-0.147888	0.528239	0.534826	0.369786	0.0986101	0.0243303		-1.8373
-1.83632	-0.0378813	-0.130807	-0.479408	-0.128957	0.115625	0.234638	-0.039198	-0.068552	-0.0527282	-0.0358759		-1.83632	0.0333154	-0.0133168	0.0211723	0.035365	0.00197684	0.0166036	0.0184586	-0.0202516	0.0380344	0.0200447		-1.83632	0.083426	0.0508158	0.032628	0.0464563	0.0127522	0.032075	0.102073	0.128369	0.0878384	0.460504			-1.83632	0.284979	0.89463	0.64171	0.282846	-0.148328	0.527317	0.534493	0.370333	0.101252	0.0246618		-1.83632
-1.83534	-0.0382645	-0.130549	-0.479555	-0.129137	0.11504	0.23455	-0.0388611	-0.0679226	-0.0518594	-0.0343655		-1.83534	0.0330047	-0.0121274	0.0212664	0.0355043	0.00197695	0.0169475	0.0180871	-0.0208022	0.0385351	0.0203721		-1.83534	0.0858288	0.0534325	0.0333804	0.0460084	0.0117131	0.0309991	0.10178	0.113867	0.0948683	0.456537			-1.83534	0.28541	0.894828	0.641848	0.283076	-0.148795	0.526377	0.534149	0.370881	0.103899	0.02498		-1.83534
-1.83435	-0.038644	-0.130295	-0.479705	-0.129309	0.114439	0.234458	-0.0385253	-0.0673058	-0.0509369	-0.0328844		-1.83435	0.0326957	-0.0109268	0.021354	0.0356381	0.00199031	0.0172968	0.0177022	-0.0213559	0.0390295	0.0207017		-1.83435	0.0859964	0.0514067	0.0323544	0.0489519	0.0128466	0.0312681	0.1032	0.10648	0.0936154	0.455827			-1.83435	0.28585	0.895026	0.64199	0.283288	-0.149289	0.52542	0.533793	0.371431	0.106549	0.0252852		-1.83435
-1.83337	-0.0390198	-0.130046	-0.479856	-0.129471	0.11382	0.234364	-0.0381907	-0.0667019	-0.0499611	-0.0314332		-1.83337	0.032388	-0.0097157	0.0214347	0.0357647	0.00201647	0.0176513	0.0173044	-0.0219124	0.0395174	0.0210336		-1.83337	0.0853817	0.0436408	0.0339276	0.0495278	0.0135079	0.0312681	0.102024	0.106754	0.0957035	0.456245			-1.83337	0.286302	0.895225	0.642137	0.283482	-0.149809	0.524447	0.533425	0.371982	0.109201	0.0255774		-1.83337
-1.83239	-0.0393916	-0.129801	-0.480009	-0.129624	0.113185	0.234267	-0.0378572	-0.066111	-0.048932	-0.0300123		-1.83239	0.0320821	-0.00849441	0.0215085	0.0358831	0.00205513	0.0180108	0.0168938	-0.0224718	0.0399988	0.0213674		-1.83239	0.0849347	0.0417837	0.0325596	0.0492719	0.0129411	0.0320077	0.101143	0.106982	0.0943811	0.455034			-1.83239	0.286763	0.895425	0.642289	0.283658	-0.150355	0.523456	0.533047	0.372534	0.111855	0.0258569		-1.83239
-1.8314	-0.0397595	-0.129561	-0.480162	-0.129769	0.112533	0.234167	-0.0375248	-0.0655334	-0.0478501	-0.0286224		-1.8314	0.0317783	-0.0072634	0.0215757	0.0359926	0.00210619	0.0183749	0.0164707	-0.0230338	0.0404735	0.0217031		-1.8314	0.0836495	0.0441473	0.0404943	0.0492079	0.0125633	0.0331509	0.0985469	0.0956267	0.0954947	0.460087			-1.8314	0.287235	0.895625	0.642446	0.283816	-0.150927	0.52245	0.532657	0.373089	0.114508	0.026124		-1.8314
-1.83042	-0.0401233	-0.129324	-0.480316	-0.129904	0.111866	0.234065	-0.0371937	-0.0649691	-0.0467155	-0.0272638		-1.83042	0.0314772	-0.00602315	0.0216364	0.0360949	0.00217202	0.0187428	0.0160354	-0.0235985	0.0409411	0.0220404		-1.83042	0.0829231	0.0422058	0.0406995	0.048312	0.0129411	0.034294	0.104571	0.0960371	0.101829	0.459753			-1.83042	0.287718	0.895826	0.642609	0.283956	-0.151525	0.521427	0.532256	0.373645	0.11716	0.0263788		-1.83042
-1.82944	-0.0404828	-0.129092	-0.48047	-0.130031	0.111183	0.233961	-0.0368637	-0.0644184	-0.0455286	-0.0259371		-1.82944	0.0311799	-0.00477414	0.0216907	0.0361905	0.00225392	0.0191146	0.0155883	-0.0241657	0.0414017	0.0223793		-1.82944	0.083426	0.0406864	0.0399471	0.04844	0.0126577	0.0326802	0.103739	0.0966755	0.101689	0.465098			-1.82944	0.288212	0.896027	0.642776	0.284078	-0.15215	0.520389	0.531844	0.374204	0.11981	0.0266217		-1.82944
-1.82845	-0.0408381	-0.128864	-0.480624	-0.13015	0.110485	0.233854	-0.0365349	-0.0638814	-0.0442898	-0.0246425		-1.82845	0.0308857	-0.00351683	0.0217387	0.0362803	0.00235154	0.0194895	0.0151295	-0.0247353	0.041855	0.0227195		-1.82845	0.0826996	0.0432187	0.0405627	0.0497198	0.0149248	0.034294	0.0956571	0.0957179	0.103638	0.46869			-1.82845	0.288716	0.896227	0.642949	0.284182	-0.152801	0.519335	0.531421	0.374765	0.122457	0.0268529		-1.82845
-1.82747	-0.041189	-0.12864	-0.480777	-0.13026	0.109771	0.233746	-0.0362073	-0.0633583	-0.0429995	-0.0233806		-1.82747	0.0305944	-0.00225171	0.02178	0.036364	0.0024654	0.0198665	0.0146593	-0.0253072	0.0423009	0.0230609		-1.82747	0.0833143	0.042459	0.0407679	0.0506796	0.0125633	0.0336888	0.0991836	0.0956723	0.10503	0.461047			-1.82747	0.289232	0.896428	0.643127	0.284269	-0.153477	0.518266	0.530988	0.375329	0.125098	0.0270727		-1.82747
-1.82649	-0.0415354	-0.12842	-0.48093	-0.130361	0.109044	0.233635	-0.0358809	-0.0628491	-0.0416582	-0.0221516		-1.82649	0.0303073	-0.000979277	0.0218152	0.0364416	0.00259428	0.0202448	0.0141782	-0.0258813	0.0427392	0.0234032		-1.82649	0.0833701	0.0418682	0.0400155	0.0505517	0.0125633	0.0343612	0.0971755	0.0949883	0.105935	0.479214			-1.82649	0.289758	0.896627	0.64331	0.284337	-0.15418	0.517182	0.530545	0.375896	0.127734	0.0272812		-1.82649
-1.82551	-0.0418773	-0.128204	-0.481082	-0.130455	0.108301	0.233523	-0.0355557	-0.0623541	-0.0402664	-0.0209559		-1.82551	0.0300246	0.000299984	0.0218429	0.0365121	0.00273623	0.020624	0.0136864	-0.0264575	0.0431697	0.0237464		-1.82551	0.0830349	0.0423746	0.0408363	0.0495278	0.0136968	0.0337561	0.0969796	0.0951251	0.103638	0.48151			-1.82551	0.290296	0.896827	0.643498	0.284387	-0.154908	0.516084	0.530091	0.376466	0.130363	0.0274788		-1.82551
-1.82452	-0.0422145	-0.127991	-0.481233	-0.13054	0.107545	0.233409	-0.0352318	-0.0618733	-0.0388245	-0.0197938		-1.82452	0.0297465	0.00158557	0.0218622	0.0365768	0.00289183	0.0210041	0.0131843	-0.0270356	0.0435923	0.0240902		-1.82452	0.0833143	0.0416149	0.0413151	0.0495278	0.0151137	0.0335543	0.0977632	0.0960371	0.10329	0.486939			-1.82452	0.290845	0.897025	0.643692	0.28442	-0.155661	0.514972	0.529627	0.377039	0.132983	0.0276659		-1.82452
-1.82354	-0.042547	-0.127782	-0.481381	-0.130618	0.106775	0.233294	-0.0349091	-0.0614068	-0.0373332	-0.0186657		-1.82354	0.0294734	0.00287698	0.0218728	0.0366369	0.00306203	0.021385	0.0126721	-0.0276155	0.0440069	0.0244344		-1.82354	0.0829231	0.0432187	0.044188	0.0508076	0.014358	0.0334198	0.10178	0.0933922	0.104613	0.497004			-1.82354	0.291405	0.897223	0.643891	0.284435	-0.15644	0.513846	0.529153	0.377615	0.135594	0.0278425		-1.82354
-1.82256	-0.0428747	-0.127576	-0.481528	-0.130688	0.105992	0.233177	-0.0345875	-0.0609548	-0.0357931	-0.0175717		-1.82256	0.0292049	0.00417371	0.0218739	0.0366934	0.00324763	0.0217666	0.0121501	-0.0281972	0.0444133	0.0247789		-1.82256	0.0843201	0.0422902	0.0445984	0.0478001	0.0130356	0.034294	0.100506	0.0938938	0.102803	0.499635			-1.82256	0.291977	0.897419	0.644095	0.284432	-0.157244	0.512706	0.52867	0.378195	0.138195	0.0280092		-1.82256
-1.82157	-0.0431976	-0.127374	-0.481673	-0.13075	0.105197	0.233059	-0.0342673	-0.0605174	-0.0342048	-0.016512		-1.82157	0.0289415	0.00547524	0.0218654	0.0367452	0.00344969	0.0221488	0.0116188	-0.0287805	0.0448114	0.0251235		-1.82157	0.0835378	0.0417837	0.0436408	0.0474802	0.0109574	0.0349664	0.101192	0.0830862	0.100158	0.503936			-1.82157	0.29256	0.897614	0.644304	0.284411	-0.158073	0.511554	0.528177	0.378779	0.140783	0.0281661		-1.82157
-1.82059	-0.0435156	-0.127174	-0.481815	-0.130804	0.104388	0.23294	-0.0339482	-0.0600946	-0.032569	-0.0154869		-1.82059	0.0286832	0.00678105	0.0218467	0.0367934	0.00366873	0.0225307	0.0110785	-0.0293653	0.045201	0.0254679		-1.82059	0.0853259	0.0422902	0.0441196	0.0476721	0.0125633	0.0329491	0.100359	0.0843631	0.100228	0.503394			-1.82059	0.293155	0.897808	0.644518	0.284372	-0.158926	0.510388	0.527674	0.379367	0.143359	0.0283135		-1.82059
-1.81961	-0.0438287	-0.126978	-0.481954	-0.130852	0.103568	0.23282	-0.0336304	-0.0596865	-0.0308864	-0.0144966		-1.81961	0.0284317	0.00809064	0.0218178	0.0368375	0.00390462	0.022912	0.0105295	-0.0299514	0.0455821	0.0258121		-1.81961	0.0843759	0.042037	0.0441196	0.0453685	0.0135079	0.0364458	0.101339	0.0828582	0.100993	0.521267			-1.81961	0.293762	0.897999	0.644738	0.284316	-0.159804	0.509211	0.527163	0.379959	0.14592	0.0284518		-1.81961
-1.81862	-0.0441368	-0.126785	-0.482089	-0.130892	0.102737	0.232699	-0.0333138	-0.0592931	-0.0291578	-0.0135411		-1.81862	0.0281865	0.00940348	0.0217779	0.0368767	0.00415608	0.0232923	0.00997208	-0.0305387	0.0459545	0.0261557		-1.81862	0.0863876	0.0428811	0.0427516	0.0465843	0.0126577	0.0429684	0.10222	0.0843175	0.100506	0.525277			-1.81862	0.294381	0.898189	0.644963	0.284243	-0.160707	0.508021	0.526642	0.380556	0.148466	0.0285813		-1.81862
-1.81764	-0.04444	-0.126595	-0.482221	-0.130925	0.101894	0.232578	-0.0329983	-0.0589146	-0.027384	-0.0126207		-1.81764	0.0279473	0.010719	0.0217275	0.0369106	0.00442261	0.0236715	0.00940671	-0.0311272	0.0463181	0.0264986		-1.81764	0.0869463	0.042037	0.0448036	0.0465203	0.0123743	0.0443805	0.105649	0.0838159	0.0941723	0.523021			-1.81764	0.295011	0.898377	0.645192	0.284152	-0.161633	0.506819	0.526112	0.381157	0.150995	0.0287023		-1.81764
-1.81666	-0.044738	-0.126408	-0.482349	-0.130951	0.101041	0.232455	-0.0326841	-0.058551	-0.0255658	-0.0117354		-1.81666	0.0277136	0.0120368	0.0216667	0.0369403	0.00470546	0.0240498	0.00883369	-0.0317166	0.0466729	0.0268405		-1.81666	0.0856053	0.0431343	0.0440512	0.0453045	0.0137912	0.0433046	0.10462	0.0796205	0.0931282	0.524316			-1.81666	0.295653	0.898562	0.645427	0.284044	-0.162583	0.505607	0.525574	0.381762	0.153507	0.0288151		-1.81666
-1.81567	-0.045031	-0.126223	-0.482473	-0.130971	0.100177	0.232332	-0.0323711	-0.0582022	-0.023704	-0.0108853		-1.81567	0.0274862	0.0133562	0.0215949	0.0369662	0.00500494	0.024427	0.00825339	-0.0323069	0.0470187	0.0271814		-1.81567	0.0850465	0.0418682	0.0433672	0.0409532	0.0136968	0.0445822	0.105061	0.0812166	0.0915274	0.541188			-1.81567	0.296308	0.898744	0.645667	0.283919	-0.163556	0.504383	0.525027	0.382373	0.156	0.02892		-1.81567
-1.81469	-0.0453189	-0.126041	-0.482591	-0.130983	0.0993038	0.232209	-0.0320593	-0.0578685	-0.0217995	-0.0100704		-1.81469	0.0272647	0.0146768	0.0215135	0.0369876	0.00532112	0.0248024	0.00766617	-0.0328979	0.0473554	0.0275209		-1.81469	0.0860523	0.0412773	0.0426832	0.0394175	0.0134134	0.042027	0.10702	0.081171	0.0934762	0.544236			-1.81469	0.296974	0.898924	0.645911	0.283776	-0.164552	0.50315	0.524471	0.382989	0.158472	0.0290174		-1.81469
-1.81371	-0.0456017	-0.125861	-0.482705	-0.13099	0.0984212	0.232085	-0.0317486	-0.0575496	-0.0198534	-0.00929081		-1.81371	0.0270491	0.015998	0.0214232	0.0370051	0.00565307	0.0251755	0.00707238	-0.0334895	0.0476829	0.0278589		-1.81371	0.0875051	0.0411929	0.0430252	0.0403773	0.0140746	0.0419597	0.106286	0.0813078	0.0893697	0.550292			-1.81371	0.297653	0.899101	0.64616	0.283617	-0.165571	0.501906	0.523908	0.38361	0.160924	0.0291076		-1.81371
-1.81273	-0.0458794	-0.125683	-0.482814	-0.13099	0.0975298	0.231961	-0.0314391	-0.0572457	-0.0178664	-0.00854644		-1.81273	0.0268399	0.0173192	0.0213242	0.0370187	0.00600114	0.0255457	0.0064724	-0.0340816	0.0480013	0.0281952		-1.81273	0.0863317	0.0416993	0.043162	0.0410172	0.0113353	0.0409511	0.107314	0.0810798	0.0872816	0.526571			-1.81273	0.298344	0.899275	0.646414	0.283441	-0.166612	0.500652	0.523336	0.384236	0.163353	0.0291908		-1.81273
-1.81174	-0.046152	-0.125508	-0.482916	-0.130985	0.0966301	0.231836	-0.0311307	-0.0569568	-0.0158397	-0.00783731		-1.81174	0.0266375	0.0186401	0.0212161	0.0370283	0.00636631	0.0259127	0.00586659	-0.0346739	0.0483104	0.0285295		-1.81174	0.0872816	0.0421214	0.0440512	0.0406333	0.0134134	0.0399424	0.109273	0.0820374	0.0901353	0.530789			-1.81174	0.299047	0.899445	0.646672	0.283247	-0.167675	0.49939	0.522757	0.384868	0.165758	0.0292675		-1.81174
-1.81076	-0.0464195	-0.125334	-0.483013	-0.130973	0.0957225	0.231712	-0.0308235	-0.0566827	-0.0137743	-0.00716336		-1.81076	0.0264421	0.0199599	0.0210986	0.0370347	0.00674862	0.0262764	0.00525531	-0.0352665	0.0486102	0.0288617		-1.81076	0.0891256	0.0423746	0.0440512	0.0401854	0.0129411	0.0415563	0.106824	0.0761092	0.0902049	0.53484			-1.81076	0.299762	0.899612	0.646934	0.283038	-0.168759	0.498118	0.52217	0.385506	0.168139	0.0293379		-1.81076
-1.80978	-0.0466819	-0.125163	-0.483104	-0.130956	0.0948076	0.231588	-0.0305174	-0.0564236	-0.0116711	-0.00652452		-1.80978	0.0262544	0.0212782	0.0209721	0.0370385	0.00714692	0.0266373	0.00463895	-0.0358592	0.0489005	0.0291914		-1.80978	0.0881757	0.0422902	0.043162	0.0410172	0.0121854	0.0487513	0.107412	0.0767932	0.0897177	0.542148			-1.80978	0.30049	0.899775	0.647201	0.282811	-0.169865	0.496838	0.521575	0.386149	0.170495	0.0294024		-1.80978
-1.80879	-0.0469392	-0.124993	-0.483187	-0.130933	0.0938857	0.231463	-0.0302124	-0.0561793	-0.00953136	-0.00592069		-1.80879	0.0260731	0.0225945	0.0208368	0.0370405	0.00756051	0.0269945	0.00401786	-0.0364518	0.0491815	0.0295186		-1.80879	0.0887903	0.042037	0.0446668	0.0412732	0.0117131	0.056686	0.109029	0.0775684	0.0890913	0.550501			-1.80879	0.30123	0.899934	0.647472	0.282569	-0.170991	0.495551	0.520973	0.386799	0.172823	0.0294614		-1.80879
-1.80781	-0.0471915	-0.124825	-0.483264	-0.130904	0.0929575	0.231339	-0.0299085	-0.0559499	-0.0073561	-0.00535176		-1.80781	0.0258975	0.0239082	0.0206927	0.0370402	0.00798988	0.0273485	0.00339242	-0.0370442	0.0494531	0.029843		-1.80781	0.0878963	0.0418682	0.0421359	0.0410812	0.0113353	0.0560808	0.112996	0.0766108	0.0881168	0.558059			-1.80781	0.301983	0.900089	0.647748	0.28231	-0.172137	0.494255	0.520364	0.387454	0.175124	0.029515		-1.80781
-1.80683	-0.0474387	-0.124659	-0.483333	-0.130871	0.0920234	0.231215	-0.0296057	-0.0557351	-0.00514647	-0.00481759		-1.80683	0.0257284	0.0252187	0.0205406	0.037038	0.00843559	0.0276992	0.00276299	-0.0376363	0.0497152	0.0301644		-1.80683	0.0885109	0.0433032	0.0421359	0.0414012	0.0107685	0.0580308	0.113339	0.0770212	0.0880472	0.563864			-1.80683	0.302748	0.900239	0.648027	0.282034	-0.173303	0.492953	0.519748	0.388116	0.177395	0.0295637		-1.80683
-1.80584	-0.0476809	-0.124494	-0.483395	-0.130832	0.0910839	0.231091	-0.0293039	-0.0555351	-0.00290365	-0.00431802		-1.80584	0.0255662	0.0265257	0.02038	0.0370332	0.00889795	0.0280455	0.00212996	-0.0382279	0.0499678	0.0304826		-1.80584	0.0871698	0.0419526	0.0426148	0.0407613	0.0128466	0.0558791	0.114661	0.0767932	0.0888129	0.543568			-1.80584	0.303526	0.900385	0.648309	0.281743	-0.174489	0.491644	0.519125	0.388784	0.179637	0.0296078		-1.80584
-1.80486	-0.0479182	-0.12433	-0.483449	-0.130788	0.0901394	0.230968	-0.0290032	-0.0553496	-0.000628826	-0.00385286		-1.80486	0.0254111	0.0278285	0.0202115	0.0370249	0.00937642	0.028387	0.0014937	-0.0388189	0.050211	0.0307973		-1.80486	0.0886786	0.0415305	0.0429568	0.0412092	0.0135079	0.0562825	0.114563	0.076018	0.0897873	0.553173			-1.80486	0.304316	0.900526	0.648596	0.281436	-0.175693	0.490329	0.518495	0.389459	0.181847	0.0296475		-1.80486
-1.80388	-0.0481506	-0.124167	-0.483494	-0.130739	0.0891906	0.230845	-0.0287035	-0.0551786	0.00167679	-0.00342191		-1.80388	0.0252638	0.0291266	0.0200359	0.0370131	0.00987145	0.0287227	0.000854566	-0.0394092	0.0504447	0.0311083		-1.80388	0.0888462	0.0416149	0.0423412	0.0411452	0.0124688	0.0579636	0.116326	0.0761548	0.0853327	0.563071			-1.80388	0.305119	0.900663	0.648885	0.281113	-0.176915	0.489008	0.517859	0.390141	0.184025	0.0296833		-1.80388
-1.8029	-0.0483781	-0.124005	-0.483531	-0.130686	0.088238	0.230723	-0.0284048	-0.055022	0.00401194	-0.00302494		-1.8029	0.0251244	0.0304195	0.0198547	0.0369986	0.0103814	0.0290517	0.000212938	-0.0399987	0.050669	0.0314155		-1.8029	0.0863876	0.0426279	0.0423412	0.0403773	0.011902	0.056417	0.113143	0.0768844	0.086516	0.576852			-1.8029	0.305935	0.900794	0.649178	0.280775	-0.178155	0.487682	0.517217	0.390829	0.18617	0.0297154		-1.8029
-1.80191	-0.0486008	-0.123844	-0.483558	-0.130628	0.0872819	0.230601	-0.0281071	-0.0548796	0.00637539	-0.00266172		-1.80191	0.0249934	0.0317068	0.0196671	0.0369814	0.0109047	0.0293744	-0.000430816	-0.0405873	0.0508838	0.0317186		-1.80191	0.0902431	0.020512	0.0429568	0.0259797	0.0132245	0.0644862	0.112653	0.076474	0.0863072	0.570546			-1.80191	0.306763	0.90092	0.649474	0.280421	-0.179412	0.486351	0.516569	0.391524	0.188281	0.0297442		-1.80191
-1.80093	-0.0488188	-0.123684	-0.483577	-0.130566	0.086323	0.23048	-0.0278103	-0.0547514	0.00876582	-0.00233197		-1.80093	0.0248699	0.0329877	0.0194719	0.0369624	0.0114412	0.0296905	-0.00107633	-0.0411747	0.0510893	0.0320173		-1.80093	0.0916401	0.0187394	0.0440512	0.0257238	0.0118076	0.0640827	0.113535	0.0769756	0.0866552	0.576434			-1.80093	0.307604	0.90104	0.649773	0.280052	-0.180685	0.485016	0.515914	0.392226	0.190357	0.0297699		-1.80093
-1.79995	-0.0490321	-0.123524	-0.483586	-0.130499	0.0853616	0.230359	-0.0275145	-0.0546371	0.0111819	-0.00203542		-1.79995	0.0247527	0.034262	0.0192679	0.0369407	0.0119913	0.0299993	-0.00172323	-0.0417609	0.0512854	0.0323115		-1.79995	0.0904108	0.020512	0.043162	0.0259157	0.0118076	0.0632086	0.115592	0.0772036	0.0904137	0.587752			-1.79995	0.308458	0.901154	0.650074	0.279668	-0.181975	0.483677	0.515254	0.392936	0.192397	0.0297929		-1.79995
-1.79896	-0.0492409	-0.123365	-0.483585	-0.130429	0.0843985	0.230239	-0.0272197	-0.0545367	0.0136224	-0.00177176		-1.79896	0.0246416	0.035529	0.0190561	0.0369159	0.0125534	0.0303	-0.00237117	-0.0423458	0.0514722	0.032601		-1.79896	0.0931488	0.0212717	0.0437776	0.0258517	0.0134134	0.0637465	0.119069	0.0770668	0.0910401	0.590132			-1.79896	0.309325	0.901263	0.650378	0.279269	-0.18328	0.482334	0.514588	0.393652	0.194399	0.0298134		-1.79896
-1.79798	-0.0494451	-0.123206	-0.483574	-0.130354	0.083434	0.23012	-0.0269257	-0.0544499	0.0160859	-0.00154067		-1.79798	0.0245375	0.0367883	0.018838	0.0368884	0.0131263	0.0305926	-0.00301976	-0.0429293	0.0516498	0.0328855		-1.79798	0.0933723	0.0207653	0.0370058	0.0257877	0.0116187	0.0642844	0.119902	0.0757444	0.0909705	0.606336			-1.79798	0.310204	0.901366	0.650684	0.278855	-0.1846	0.480989	0.513917	0.394376	0.196364	0.0298318		-1.79798
-1.797	-0.0496449	-0.123047	-0.483553	-0.130275	0.0824686	0.230002	-0.0266326	-0.0543766	0.0185711	-0.00134182		-1.797	0.02444	0.0380393	0.0186135	0.0368585	0.0137099	0.0308771	-0.00366867	-0.0435111	0.0518182	0.0331648		-1.797	0.0814703	0.0185706	0.038237	0.0258517	0.0138857	0.0645534	0.119265	0.0756076	0.0909705	0.605918			-1.797	0.311096	0.901462	0.650992	0.278426	-0.185934	0.479641	0.513241	0.395107	0.19829	0.0298483		-1.797
-1.79601	-0.0498405	-0.122888	-0.483521	-0.130192	0.0815029	0.229884	-0.0263404	-0.0543166	0.0210764	-0.00117485		-1.79601	0.024348	0.0392817	0.0183834	0.0368267	0.0143036	0.0311535	-0.00431752	-0.0440913	0.0519775	0.0334387		-1.79601	0.0824202	0.0204276	0.0388526	0.0266836	0.0137912	0.0697311	0.127494	0.076246	0.0912489	0.603496			-1.79601	0.312001	0.901552	0.651302	0.277983	-0.187281	0.478291	0.512559	0.395846	0.200175	0.0298632		-1.79601
-1.79503	-0.0500318	-0.122729	-0.483479	-0.130106	0.0805374	0.229767	-0.0260491	-0.0542697	0.0236007	-0.00103938		-1.79503	0.0242623	0.0405148	0.018147	0.0367921	0.014908	0.0314213	-0.00496596	-0.0446696	0.0521278	0.0337069		-1.79503	0.0820849	0.0197523	0.0379634	0.0275155	0.0136023	0.071345	0.130824	0.0755164	0.0893001	0.607756			-1.79503	0.312919	0.901635	0.651614	0.277526	-0.188641	0.476939	0.511873	0.396592	0.202021	0.0298768		-1.79503
-1.79405	-0.050219	-0.122569	-0.483425	-0.130016	0.0795725	0.229652	-0.0257585	-0.0542357	0.0261424	-0.000935038		-1.79405	0.0241831	0.0417383	0.0179042	0.036755	0.0155219	0.0316799	-0.00561365	-0.0452461	0.0522691	0.0339694		-1.79405	0.0842083	0.0202588	0.0370058	0.0254038	0.0117131	0.0711432	0.131363	0.0763828	0.0890913	0.604415			-1.79405	0.31385	0.901712	0.651927	0.277054	-0.190014	0.475587	0.511182	0.397346	0.203824	0.0298894		-1.79405
-1.79306	-0.0504022	-0.12241	-0.483359	-0.129923	0.0786088	0.229537	-0.0254688	-0.0542143	0.0287001	-0.000861409		-1.79306	0.0241101	0.0429516	0.0176564	0.0367147	0.0161438	0.0319294	-0.00626023	-0.0458205	0.0524017	0.0342257		-1.79306	0.085717	0.0194991	0.0390578	0.0272595	0.0135079	0.0706053	0.131167	0.0890601	0.0884648	0.619783			-1.79306	0.314793	0.901782	0.652241	0.276569	-0.191397	0.474234	0.510486	0.398108	0.205586	0.0299013		-1.79306
-1.79208	-0.0505815	-0.122249	-0.483282	-0.129826	0.0776468	0.229423	-0.0251799	-0.0542054	0.0312724	-0.000818078		-1.79208	0.0240438	0.0441544	0.0174032	0.0366712	0.0167721	0.0321704	-0.00690537	-0.0463927	0.0525256	0.0344759		-1.79208	0.0831466	0.0194147	0.0387842	0.0250839	0.0129411	0.0697311	0.134498	0.088148	0.0863072	0.629221			-1.79208	0.31575	0.901844	0.652556	0.27607	-0.192792	0.47288	0.509785	0.398877	0.207304	0.0299126		-1.79208
-1.7911	-0.0507571	-0.122088	-0.483194	-0.129726	0.0766869	0.22931	-0.0248918	-0.0542086	0.0338578	-0.000804613		-1.7911	0.0239833	0.0453461	0.0171442	0.036624	0.0174069	0.0324015	-0.00754871	-0.0469627	0.0526408	0.0347195		-1.7911	0.0853259	0.0216938	0.0381002	0.0257877	0.01313	0.0712105	0.138171	0.0865064	0.0867944	0.629054			-1.7911	0.316719	0.901899	0.652872	0.275557	-0.194197	0.471527	0.509081	0.399654	0.208978	0.0299237		-1.7911
-1.79012	-0.050929	-0.121926	-0.483093	-0.129622	0.0757297	0.229197	-0.0246044	-0.0542238	0.0364548	-0.000820568		-1.79012	0.0239298	0.0465262	0.0168804	0.0365726	0.0180469	0.0326229	-0.00818992	-0.0475304	0.0527476	0.0349565		-1.79012	0.0848788	0.0214405	0.0389894	0.0267476	0.0113353	0.0726898	0.139396	0.0883304	0.0945203	0.629597			-1.79012	0.317701	0.901947	0.653188	0.275031	-0.195611	0.470175	0.508372	0.400439	0.210608	0.0299347		-1.79012
-1.78913	-0.0510975	-0.121763	-0.48298	-0.129516	0.0747756	0.229086	-0.0243178	-0.0542507	0.039062	-0.000865484		-1.78913	0.0238852	0.0476945	0.016614	0.0365178	0.0186933	0.0328346	-0.00882868	-0.0480956	0.0528461	0.0351866		-1.78913	0.0848788	0.020512	0.0381002	0.0262997	0.0112408	0.073295	0.148653	0.0878288	0.092293	0.644756			-1.78913	0.318696	0.901988	0.653505	0.274491	-0.197034	0.468824	0.507659	0.401232	0.212193	0.029946		-1.78913
-1.78815	-0.0512626	-0.121599	-0.482854	-0.129406	0.0738251	0.228976	-0.0240319	-0.054289	0.0416779	-0.000938889		-1.78815	0.0238498	0.0488503	0.0163454	0.0364595	0.0193469	0.0330363	-0.00946465	-0.0486582	0.0529364	0.0354095		-1.78815	0.0849906	0.0315699	0.0376214	0.0257238	0.01313	0.071614	0.148849	0.0877832	0.0931978	0.647178			-1.78815	0.319704	0.902021	0.653821	0.273938	-0.198465	0.467475	0.506943	0.402033	0.213731	0.0299578		-1.78815
-1.78717	-0.0514245	-0.121433	-0.482716	-0.129294	0.0728788	0.228867	-0.0237467	-0.0543383	0.044301	-0.0010403		-1.78717	0.0238231	0.0499934	0.0160753	0.0363977	0.0200073	0.0332281	-0.0100975	-0.0492182	0.0530187	0.0356252		-1.78717	0.083426	0.0301349	0.0351589	0.0265556	0.0123743	0.073833	0.148212	0.0891057	0.0938242	0.645216			-1.78717	0.320725	0.902045	0.654137	0.273373	-0.199903	0.466128	0.506223	0.402841	0.215222	0.0299702		-1.78717
-1.78618	-0.0515833	-0.121266	-0.482564	-0.129178	0.071937	0.228758	-0.0234622	-0.0543985	0.0469298	-0.00116922		-1.78618	0.0238046	0.0511233	0.015803	0.0363318	0.0206738	0.0334083	-0.0107269	-0.0497755	0.053093	0.0358334		-1.78618	0.0846553	0.0324141	0.0343381	0.0264276	0.0123743	0.0724881	0.147526	0.0875552	0.0949379	0.642585			-1.78618	0.321758	0.902062	0.654453	0.272795	-0.201348	0.464784	0.505499	0.403658	0.216667	0.0299835		-1.78618
-1.7852	-0.0517393	-0.121098	-0.4824	-0.129059	0.0710003	0.228651	-0.0231784	-0.0544692	0.0495627	-0.00132515		-1.7852	0.0237941	0.0522396	0.0155278	0.0362614	0.0213461	0.0335776	-0.0113526	-0.0503299	0.0531597	0.0360339		-1.7852	0.0835378	0.0323296	0.0356377	0.0266836	0.0129411	0.0733623	0.149192	0.0854575	0.093337	0.655405			-1.7852	0.322805	0.902071	0.654768	0.272204	-0.202798	0.463444	0.504772	0.404482	0.218063	0.0299979		-1.7852
-1.78422	-0.0518924	-0.120927	-0.482222	-0.128938	0.0700692	0.228544	-0.0228953	-0.0545502	0.0521983	-0.00150757		-1.78422	0.0237923	0.0533419	0.0152496	0.0361854	0.0220226	0.0337359	-0.0119742	-0.0508813	0.0532188	0.0362265		-1.78422	0.0836495	0.0297129	0.0352273	0.0251479	0.0117131	0.0709415	0.149633	0.0848647	0.0936154	0.654737			-1.78422	0.323864	0.902072	0.655082	0.271601	-0.204253	0.462107	0.504042	0.405315	0.21941	0.0300137		-1.78422
-1.78323	-0.052043	-0.120755	-0.482032	-0.128814	0.069144	0.228439	-0.0226128	-0.0546409	0.054835	-0.00171597		-1.78323	0.0238	0.0544297	0.0149694	0.0361024	0.0227014	0.0338834	-0.0125915	-0.0514298	0.0532705	0.036411		-1.78323	0.0814144	0.0318232	0.0344749	0.0270675	0.0124688	0.0722864	0.152865	0.0864608	0.0946595	0.655531			-1.78323	0.324936	0.902064	0.655394	0.270985	-0.205713	0.460774	0.503308	0.406155	0.220709	0.0300309		-1.78323
-1.78225	-0.0521912	-0.120581	-0.481827	-0.128687	0.0682253	0.228334	-0.022331	-0.0547413	0.0574714	-0.0019498		-1.78225	0.0238165	0.0555029	0.0146882	0.0360124	0.0233816	0.03402	-0.0132041	-0.0519752	0.053315	0.0365872		-1.78225	0.0819173	0.0309791	0.0350221	0.0271315	0.01313	0.0719502	0.15218	0.0884216	0.0946595	0.657159			-1.78225	0.326021	0.902048	0.655705	0.270358	-0.207176	0.459445	0.502572	0.407003	0.221958	0.0300498		-1.78225
-1.78127	-0.0523371	-0.120405	-0.481609	-0.128557	0.0673135	0.22823	-0.0220498	-0.0548508	0.0601058	-0.00220853		-1.78127	0.0238418	0.0565609	0.0144063	0.0359149	0.0240629	0.0341467	-0.0138118	-0.0525174	0.0533524	0.036755		-1.78127	0.0820849	0.0306414	0.0333804	0.0259157	0.0122799	0.0695294	0.151592	0.0894705	0.0961907	0.656658			-1.78127	0.327119	0.902023	0.656014	0.269719	-0.208641	0.458122	0.501832	0.407859	0.223157	0.0300706		-1.78127
-1.78029	-0.0524809	-0.120226	-0.481377	-0.128425	0.066409	0.228127	-0.0217693	-0.0549692	0.0627368	-0.00249161		-1.78029	0.0238751	0.0576034	0.0141238	0.035809	0.0247465	0.0342624	-0.0144142	-0.0530563	0.0533831	0.0369141		-1.78029	0.0811909	0.0316544	0.0325596	0.0260437	0.0124688	0.0687897	0.152669	0.0896529	0.0940331	0.660751			-1.78029	0.328229	0.90199	0.656321	0.269068	-0.210108	0.456805	0.501091	0.408723	0.224305	0.0300933		-1.78029
-1.7793	-0.0526228	-0.120045	-0.481132	-0.12829	0.0655123	0.228025	-0.0214893	-0.0550962	0.0653629	-0.0027985		-1.7793	0.0239179	0.0586301	0.0138419	0.0356945	0.0254319	0.0343672	-0.0150112	-0.053592	0.0534071	0.0370644		-1.7793	0.0799616	0.0319076	0.0337908	0.0248919	0.0123743	0.0692604	0.149339	0.0899721	0.0915274	0.661043			-1.7793	0.329352	0.901948	0.656626	0.268406	-0.211576	0.455493	0.500346	0.409595	0.225402	0.0301183		-1.7793
-1.77832	-0.052763	-0.119861	-0.480872	-0.128152	0.0646239	0.227924	-0.02121	-0.0552312	0.0679825	-0.00312863		-1.77832	0.0239709	0.0596406	0.0135602	0.0355716	0.0261187	0.0344613	-0.0156023	-0.0541242	0.0534248	0.0372057		-1.77832	0.0795704	0.0389982	0.0351589	0.0252118	0.0134134	0.0679828	0.154531	0.0894705	0.0924322	0.661419			-1.77832	0.330488	0.901897	0.656928	0.267733	-0.213044	0.454188	0.499599	0.410475	0.226448	0.0301456		-1.77832
-1.77734	-0.0529016	-0.119675	-0.480598	-0.128012	0.0637441	0.227824	-0.0209313	-0.055374	0.0705941	-0.00348144		-1.77734	0.0240349	0.0606347	0.0132798	0.0354413	0.0268063	0.0345448	-0.0161873	-0.054653	0.0534361	0.0373378		-1.77734	0.0806321	0.0400111	0.0343381	0.0264276	0.0123743	0.0654948	0.152767	0.091705	0.0927802	0.665345			-1.77734	0.331636	0.901837	0.657228	0.267048	-0.214512	0.45289	0.49885	0.411362	0.227442	0.0301754		-1.77734
-1.77635	-0.0530389	-0.119486	-0.48031	-0.127869	0.0628734	0.227724	-0.0206532	-0.0555243	0.0731961	-0.00385638		-1.77635	0.0241087	0.061612	0.0130014	0.0353035	0.0274953	0.0346175	-0.0167661	-0.0551783	0.0534415	0.0374606		-1.77635	0.0790116	0.041024	0.0355009	0.0263636	0.0132245	0.063881	0.153943	0.0904281	0.0914578	0.664927			-1.77635	0.332798	0.901769	0.657524	0.266353	-0.215978	0.4516	0.498099	0.412257	0.228384	0.0302077		-1.77635
-1.77537	-0.053175	-0.119294	-0.480008	-0.127724	0.0620122	0.227625	-0.0203758	-0.0556815	0.0757872	-0.00425286		-1.77537	0.0241908	0.0625722	0.012725	0.0351579	0.0281857	0.0346789	-0.0173382	-0.0557001	0.0534411	0.0375738		-1.77537	0.0778382	0.0411929	0.0402891	0.0269396	0.0138857	0.0640155	0.151102	0.091705	0.092293	0.661252			-1.77537	0.333971	0.901691	0.657817	0.265647	-0.217442	0.450317	0.497346	0.41316	0.229274	0.0302429		-1.77537
-1.77439	-0.0533101	-0.119098	-0.479692	-0.127576	0.0611609	0.227527	-0.0200989	-0.0558453	0.0783657	-0.00467033		-1.77439	0.0242815	0.063515	0.0124509	0.0350034	0.0288761	0.0347279	-0.0179035	-0.0562181	0.0534351	0.0376774		-1.77439	0.0767765	0.0402643	0.0406995	0.0248919	0.0125633	0.0662345	0.151886	0.0945779	0.0951467	0.660125			-1.77439	0.335158	0.901604	0.658107	0.264931	-0.218903	0.449043	0.49659	0.41407	0.230111	0.0302809		-1.77439
-1.7734	-0.0534444	-0.1189	-0.479361	-0.127426	0.0603199	0.227429	-0.0198226	-0.0560154	0.0809301	-0.0051082		-1.7734	0.0243817	0.0644402	0.0121798	0.0348375	0.0295655	0.0347642	-0.0184617	-0.0567326	0.0534237	0.0377712		-1.7734	0.0764413	0.0398423	0.0388526	0.0268116	0.0132245	0.0634775	0.148653	0.0932098	0.0942419	0.662797			-1.7734	0.336356	0.901508	0.658393	0.264204	-0.22036	0.447778	0.495833	0.414988	0.230895	0.0303218		-1.7734
-1.77242	-0.0535781	-0.118698	-0.479016	-0.127272	0.0594896	0.227332	-0.0195469	-0.0561913	0.083479	-0.00556592		-1.77242	0.0244921	0.0653474	0.0119126	0.0346601	0.0302528	0.034789	-0.0190126	-0.0572432	0.0534072	0.037855		-1.77242	0.0764971	0.0396735	0.0390578	0.0254038	0.0121854	0.0630068	0.145518	0.101555	0.0943115	0.664969			-1.77242	0.337568	0.901403	0.658674	0.263467	-0.221812	0.446522	0.495074	0.415913	0.231626	0.0303659		-1.77242
-1.77144	-0.0537115	-0.118492	-0.478657	-0.127117	0.0586704	0.227236	-0.0192719	-0.0563725	0.0860108	-0.00604289		-1.77144	0.0246125	0.0662365	0.0116494	0.0344724	0.030936	0.0348031	-0.0195559	-0.0577501	0.0533858	0.0379287		-1.77144	0.0762177	0.0409396	0.0391946	0.0263637	0.0136023	0.0645534	0.146155	0.103242	0.0959819	0.660584			-1.77144	0.338792	0.901289	0.658952	0.262721	-0.223258	0.445276	0.494314	0.416845	0.232303	0.0304131		-1.77144
-1.77046	-0.0538446	-0.118283	-0.478283	-0.126958	0.0578627	0.22714	-0.0189974	-0.0565588	0.0885242	-0.00653855		-1.77046	0.0247426	0.0671072	0.011391	0.0342751	0.0316131	0.0348073	-0.0200914	-0.0582532	0.0533597	0.0379922		-1.77046	0.0776706	0.0398423	0.0389894	0.0265556	0.0122799	0.0640155	0.146596	0.104929	0.0953555	0.658621			-1.77046	0.340028	0.901165	0.659225	0.261964	-0.224699	0.44404	0.493552	0.417785	0.232928	0.0304636		-1.77046
-1.76947	-0.0539777	-0.11807	-0.477895	-0.126797	0.0570667	0.227045	-0.0187235	-0.0567496	0.0910175	-0.00705234		-1.76947	0.0248835	0.0679593	0.0111358	0.0340673	0.0322838	0.0348012	-0.0206189	-0.0587524	0.0533291	0.0380452		-1.76947	0.0757148	0.040602	0.0404943	0.0262357	0.0121854	0.0559463	0.144686	0.105841	0.0947987	0.658287			-1.76947	0.341276	0.901033	0.659493	0.261198	-0.226132	0.442814	0.492789	0.418731	0.233499	0.0305174		-1.76947
-1.76849	-0.054111	-0.117853	-0.477493	-0.126634	0.056283	0.22695	-0.0184503	-0.0569446	0.0934894	-0.00758367		-1.76849	0.0250358	0.0687925	0.010885	0.0338489	0.032948	0.0347843	-0.0211382	-0.0592478	0.0532942	0.0380877		-1.76849	0.0936517	0.040602	0.0401523	0.0256598	0.0119965	0.0549376	0.144441	0.106252	0.0931978	0.647638			-1.76849	0.342537	0.900891	0.659756	0.260423	-0.227557	0.4416	0.492025	0.419684	0.234017	0.0305747		-1.76849
-1.76751	-0.0542447	-0.117632	-0.477076	-0.126468	0.0555118	0.226855	-0.0181777	-0.0571433	0.0959384	-0.00813199		-1.76751	0.0251996	0.0696067	0.0106392	0.0336193	0.0336051	0.0347574	-0.021649	-0.0597391	0.0532553	0.0381196		-1.76751	0.0924224	0.0397579	0.0402891	0.0167012	0.0113353	0.0532566	0.140767	0.105431	0.0937546	0.638993			-1.76751	0.343811	0.90074	0.660014	0.259639	-0.228973	0.440397	0.491259	0.420645	0.234481	0.0306354		-1.76751
-1.76652	-0.054379	-0.117407	-0.476646	-0.126299	0.0547535	0.226761	-0.0179057	-0.0573453	0.0983631	-0.00869672		-1.76652	0.0253744	0.0704016	0.0103984	0.0333784	0.0342544	0.0347211	-0.0221512	-0.0602265	0.0532127	0.0381407		-1.76652	0.092143	0.0397579	0.0422043	0.0159334	0.0129411	0.053929	0.141551	0.111086	0.0934762	0.640538			-1.76652	0.345096	0.900579	0.660267	0.258846	-0.23038	0.439206	0.490493	0.421611	0.234892	0.0306997		-1.76652
-1.76554	-0.0545141	-0.117177	-0.476201	-0.126127	0.0540084	0.226666	-0.0176343	-0.0575501	0.100762	-0.00927731		-1.76554	0.0255593	0.0711771	0.0101632	0.0331271	0.0348958	0.034675	-0.0226446	-0.0607099	0.0531665	0.038151		-1.76554	0.0911931	0.0395046	0.0404943	0.0159974	0.0128466	0.0554084	0.136261	0.113503	0.0959819	0.629346			-1.76554	0.346394	0.90041	0.660514	0.258044	-0.231776	0.438027	0.489725	0.422585	0.235249	0.0307677		-1.76554
-1.76456	-0.0546503	-0.116943	-0.475742	-0.125952	0.0532768	0.226573	-0.0173636	-0.0577574	0.103134	-0.0098732		-1.76456	0.0257543	0.0719331	0.00993317	0.0328665	0.0355287	0.0346188	-0.0231289	-0.0611893	0.0531169	0.0381502		-1.76456	0.0934282	0.0399267	0.0404259	0.0163173	0.0141691	0.0502979	0.138612	0.112819	0.0969564	0.630891			-1.76456	0.347703	0.900231	0.660755	0.257233	-0.233161	0.436861	0.488957	0.423565	0.235553	0.0308393		-1.76456
-1.76357	-0.0547876	-0.116705	-0.475269	-0.125775	0.0525591	0.226479	-0.0170935	-0.0579666	0.105477	-0.0104838		-1.76357	0.0259603	0.0726693	0.00970829	0.0325961	0.0361523	0.034552	-0.023604	-0.0616646	0.0530642	0.0381384		-1.76357	0.0911372	0.0402643	0.0422728	0.0178531	0.0132245	0.0504996	0.137682	0.113731	0.0960515	0.621996			-1.76357	0.349025	0.900043	0.66099	0.256415	-0.234534	0.435709	0.488188	0.424551	0.235804	0.0309146		-1.76357
-1.76259	-0.0549263	-0.116461	-0.474781	-0.125595	0.0518556	0.226385	-0.0168242	-0.0581773	0.10779	-0.0111087		-1.76259	0.0261761	0.0733856	0.00948866	0.0323146	0.0367639	0.0344747	-0.0240697	-0.0621358	0.0530086	0.0381154		-1.76259	0.0980102	0.041024	0.0426148	0.0158694	0.0125633	0.0515082	0.135869	0.119796	0.0969564	0.625797			-1.76259	0.350359	0.899846	0.661219	0.255588	-0.235894	0.434569	0.487418	0.425543	0.236001	0.0309937		-1.76259
-1.76161	-0.0550666	-0.116213	-0.474281	-0.125412	0.0511665	0.226291	-0.0165554	-0.0583892	0.110072	-0.0117472		-1.76161	0.0264017	0.074082	0.00927496	0.0320222	0.0373628	0.0343882	-0.0245259	-0.0626029	0.0529504	0.0380812		-1.76161	0.0977308	0.0415305	0.0396735	0.0165733	0.0119965	0.0513738	0.137143	0.120662	0.0956339	0.620451			-1.76161	0.351704	0.899641	0.661442	0.254753	-0.23724	0.433444	0.486648	0.426541	0.236146	0.0310766		-1.76161
-1.76062	-0.0552087	-0.11596	-0.473766	-0.125226	0.0504921	0.226198	-0.0162874	-0.0586017	0.112322	-0.0123989		-1.76062	0.0266367	0.0747582	0.00906704	0.0317178	0.0379489	0.0342917	-0.0249723	-0.0630659	0.0528897	0.0380356		-1.76062	0.0979543	0.0411085	0.0402891	0.0163173	0.0109574	0.0509703	0.137339	0.122395	0.0955643	0.620869			-1.76062	0.353062	0.899426	0.661658	0.253911	-0.238572	0.432334	0.485877	0.427545	0.236239	0.0311632		-1.76062
-1.75964	-0.0553528	-0.115702	-0.473238	-0.125037	0.0498327	0.226104	-0.0160201	-0.0588143	0.114537	-0.0130631		-1.75964	0.0268797	0.0754143	0.00886465	0.0314014	0.0385222	0.0341846	-0.0254089	-0.0635247	0.0528268	0.0379786		-1.75964	0.098122	0.0388293	0.0411783	0.0160613	0.0122799	0.0457926	0.136163	0.121574	0.0954947	0.623583			-1.75964	0.354431	0.899202	0.661867	0.25306	-0.239888	0.431238	0.485106	0.428554	0.236279	0.0312537		-1.75964
-1.75866	-0.0554991	-0.115439	-0.472696	-0.124845	0.0491887	0.22601	-0.0157535	-0.0590267	0.116717	-0.0137394		-1.75866	0.0271311	0.07605	0.00866778	0.0310746	0.039082	0.0340677	-0.0258354	-0.0639793	0.0527618	0.0379101		-1.75866	0.0982337	0.0405176	0.0408363	0.0164453	0.0146414	0.0453891	0.138612	0.124037	0.0961211	0.610971			-1.75866	0.355812	0.89897	0.66207	0.252203	-0.241189	0.430157	0.484335	0.429569	0.236267	0.0313481		-1.75866
-1.75768	-0.0556478	-0.115171	-0.472141	-0.12465	0.0485601	0.225915	-0.0154877	-0.0592384	0.118861	-0.0144274		-1.75768	0.0273898	0.0766653	0.00847681	0.0307394	0.0396271	0.0339404	-0.0262517	-0.0644297	0.052695	0.0378301		-1.75768	0.0963897	0.0399267	0.0424096	0.0161253	0.0129411	0.0436408	0.13822	0.127137	0.0951467	0.609343			-1.75768	0.357205	0.898729	0.662265	0.251339	-0.242472	0.429091	0.483563	0.430589	0.236204	0.0314463		-1.75768
-1.75669	-0.0557991	-0.114897	-0.471573	-0.124451	0.0479473	0.225821	-0.0152226	-0.059449	0.120967	-0.0151263		-1.75669	0.0276555	0.0772603	0.00829249	0.0303949	0.0401572	0.0338023	-0.0266577	-0.0648759	0.0526267	0.0377384		-1.75669	0.0996865	0.0414461	0.0424096	0.0167652	0.0132245	0.046734	0.130873	0.128141	0.0959123	0.607463			-1.75669	0.358609	0.89848	0.662454	0.250467	-0.243738	0.428042	0.482791	0.431614	0.236089	0.0315483		-1.75669
-1.75571	-0.0559532	-0.114617	-0.470992	-0.124249	0.0473505	0.225726	-0.0149583	-0.0596579	0.123034	-0.0158359		-1.75571	0.0279285	0.0778347	0.00811492	0.0300415	0.0406714	0.0336534	-0.0270533	-0.0653178	0.0525569	0.0376352		-1.75571	0.0982337	0.0402643	0.0409731	0.0161253	0.0119965	0.0482133	0.130041	0.130284	0.0914578	0.611556			-1.75571	0.360025	0.898222	0.662635	0.249589	-0.244986	0.427009	0.482019	0.432644	0.235923	0.0316542		-1.75571
-1.75473	-0.0561102	-0.114332	-0.470398	-0.124044	0.0467699	0.22563	-0.0146948	-0.0598648	0.125061	-0.0165555		-1.75473	0.0282082	0.0783886	0.00794409	0.0296791	0.0411689	0.0334931	-0.0274383	-0.0657555	0.0524859	0.0375202		-1.75473	0.099016	0.0401799	0.0433672	0.0169572	0.0127522	0.0500289	0.132784	0.129965	0.094033	0.607505			-1.75473	0.361452	0.897956	0.662808	0.248705	-0.246214	0.425992	0.481248	0.433679	0.235707	0.031764		-1.75473
-1.75374	-0.0562703	-0.114042	-0.469792	-0.123836	0.0462057	0.225534	-0.0144321	-0.0600693	0.127046	-0.0172847		-1.75374	0.0284937	0.078922	0.00778024	0.0293081	0.0416498	0.0333218	-0.0278126	-0.0661889	0.0524139	0.0373935		-1.75374	0.0971161	0.0407708	0.0352273	0.0166373	0.0116187	0.0479444	0.135135	0.137535	0.0869336	0.602243			-1.75374	0.36289	0.897681	0.662974	0.247814	-0.247422	0.424993	0.480476	0.434718	0.235441	0.0318776		-1.75374
-1.75276	-0.0564338	-0.113745	-0.469173	-0.123624	0.0456581	0.225437	-0.0141702	-0.0602707	0.128989	-0.0180231		-1.75276	0.0287849	0.0794348	0.00762368	0.0289279	0.042112	0.0331399	-0.0281761	-0.0666181	0.0523412	0.0372551		-1.75276	0.0892932	0.0414461	0.0350905	0.0165093	0.0127522	0.0498272	0.137535	0.137626	0.0873512	0.603371			-1.75276	0.36434	0.897399	0.663132	0.246917	-0.24861	0.424011	0.479704	0.435761	0.235125	0.0319949		-1.75276
-1.75178	-0.0566007	-0.113443	-0.468542	-0.123409	0.0451273	0.22534	-0.0139092	-0.0604688	0.130889	-0.0187701		-1.75178	0.0290815	0.079927	0.00747444	0.0285382	0.0425544	0.0329479	-0.0285287	-0.0670429	0.0522678	0.037105		-1.75178	0.0897402	0.0411085	0.0357745	0.0163173	0.0135079	0.0473392	0.135673	0.139313	0.0869336	0.590257			-1.75178	0.365801	0.897109	0.663283	0.246014	-0.249777	0.423046	0.478933	0.436808	0.23476	0.0321161		-1.75178
-1.75079	-0.0567714	-0.113135	-0.467899	-0.12319	0.0446135	0.225241	-0.0136491	-0.0606631	0.132743	-0.0195253		-1.75079	0.0293842	0.0803987	0.00733299	0.0281397	0.0429761	0.0327464	-0.0288703	-0.0674633	0.0521939	0.036943		-1.75079	0.0876169	0.0411929	0.0361165	0.0170212	0.0139802	0.0477426	0.137045	0.139131	0.0822702	0.583993			-1.75079	0.367273	0.896811	0.663425	0.245105	-0.250921	0.4221	0.478162	0.437859	0.234347	0.0322411		-1.75079
-1.74981	-0.0569459	-0.112821	-0.467244	-0.122967	0.0441168	0.225142	-0.0133898	-0.0608532	0.134552	-0.0202883		-1.74981	0.0296926	0.0808499	0.00720045	0.027733	0.0433763	0.0325354	-0.0292008	-0.0678794	0.0521198	0.0367693		-1.74981	0.0886786	0.0390826	0.0352957	0.0161253	0.0140746	0.0459943	0.136016	0.138492	0.0825486	0.580068			-1.74981	0.368755	0.896506	0.66356	0.244191	-0.252043	0.421172	0.477392	0.438914	0.233886	0.0323697		-1.74981
-1.74883	-0.0571244	-0.1125	-0.466578	-0.122741	0.0436374	0.225042	-0.0131315	-0.0610385	0.136314	-0.0210587		-1.74883	0.0300061	0.0812805	0.00707599	0.0273204	0.0437565	0.0323141	-0.0295201	-0.0682912	0.0520456	0.0365838		-1.74883	0.0876169	0.0390826	0.0353641	0.0225243	0.0115242	0.0496927	0.13822	0.146564	0.0834535	0.585538			-1.74883	0.370249	0.896193	0.663687	0.243272	-0.253141	0.420263	0.476622	0.439972	0.233378	0.0325021		-1.74883
-1.74785	-0.0573071	-0.112174	-0.4659	-0.122511	0.0431754	0.22494	-0.0128742	-0.0612187	0.138028	-0.0218359		-1.74785	0.0303243	0.0816907	0.00696017	0.0269014	0.0441166	0.0320827	-0.0298281	-0.0686985	0.0519716	0.0363866		-1.74785	0.0879521	0.0387449	0.0357745	0.0220124	0.0154915	0.0492892	0.141208	0.146792	0.0829662	0.584828			-1.74785	0.371753	0.895873	0.663805	0.242348	-0.254214	0.419372	0.475853	0.441033	0.232824	0.0326381		-1.74785
-1.74686	-0.0574941	-0.111841	-0.465212	-0.122277	0.042731	0.224838	-0.0126178	-0.0613934	0.139694	-0.0226197		-1.74686	0.0306469	0.0820806	0.00685355	0.026478	0.0444545	0.0318419	-0.0301248	-0.0691015	0.0518977	0.0361776		-1.74686	0.0875051	0.0384917	0.0364585	0.0220764	0.01313	0.0497599	0.141649	0.145424	0.0832447	0.584202			-1.74686	0.373268	0.895547	0.663916	0.241419	-0.255263	0.418501	0.475084	0.442097	0.232223	0.0327777		-1.74686
-1.74588	-0.0576856	-0.111501	-0.464513	-0.122039	0.0423042	0.224734	-0.0123624	-0.0615622	0.14131	-0.0234095		-1.74588	0.0309744	0.0824501	0.00675649	0.0260509	0.0447704	0.0315921	-0.0304101	-0.0695	0.0518243	0.0359569		-1.74588	0.0863317	0.040602	0.0357061	0.0236121	0.0132245	0.0500961	0.141257	0.145515	0.0743355	0.576643			-1.74588	0.374794	0.895213	0.664018	0.240485	-0.256287	0.41765	0.474316	0.443164	0.231578	0.0329208		-1.74588
-1.7449	-0.0578818	-0.111156	-0.463803	-0.121797	0.0418952	0.224629	-0.0121081	-0.0617245	0.142875	-0.0242051		-1.7449	0.0313062	0.0827994	0.00666979	0.0256204	0.0450642	0.031333	-0.030684	-0.069894	0.0517515	0.0357246		-1.7449	0.0866111	0.0396735	0.0369374	0.0227802	0.0127522	0.0503651	0.126269	0.148297	0.0718298	0.578397			-1.7449	0.37633	0.894873	0.664113	0.239547	-0.257284	0.416819	0.473549	0.444233	0.230888	0.0330674		-1.7449
-1.74391	-0.0580827	-0.110803	-0.463083	-0.121551	0.041504	0.224522	-0.0118548	-0.0618801	0.144389	-0.025006		-1.74391	0.0316419	0.0831285	0.00659356	0.025187	0.0453357	0.0310642	-0.0309463	-0.0702836	0.0516794	0.0354806		-1.74391	0.0821408	0.039589	0.0359113	0.0221403	0.0119965	0.0509703	0.127592	0.148023	0.0738483	0.581279			-1.74391	0.377876	0.894527	0.664199	0.238605	-0.258254	0.416007	0.472783	0.445305	0.230154	0.0332175		-1.74391
-1.74293	-0.0582886	-0.110444	-0.462354	-0.1213	0.0411307	0.224414	-0.0116025	-0.0620285	0.14585	-0.0258118		-1.74293	0.031981	0.0834376	0.0065291	0.0247507	0.0455852	0.030787	-0.0311971	-0.0706687	0.0516081	0.035225		-1.74293	0.0833143	0.0400955	0.0370742	0.0234841	0.0126577	0.0509031	0.128082	0.152811	0.0668881	0.572843			-1.74293	0.379433	0.894175	0.664277	0.237659	-0.259197	0.415216	0.472017	0.446378	0.229378	0.0333708		-1.74293
-1.74195	-0.0584995	-0.110079	-0.461614	-0.121046	0.0407754	0.224304	-0.0113514	-0.0621693	0.147259	-0.0266223		-1.74195	0.0323235	0.0837268	0.00647631	0.0243123	0.0458119	0.0305008	-0.0314363	-0.0710493	0.0515379	0.0349579		-1.74195	0.0818055	0.0411085	0.0361849	0.0214365	0.0136968	0.0474737	0.128229	0.152674	0.0656352	0.573177			-1.74195	0.380999	0.893817	0.664347	0.236709	-0.260111	0.414446	0.471253	0.447454	0.228559	0.0335274		-1.74195
-1.74096	-0.0587157	-0.109707	-0.460866	-0.120787	0.0404382	0.224193	-0.0111014	-0.0623022	0.148614	-0.0274369		-1.74096	0.0326689	0.0839962	0.00643501	0.0238726	0.0460182	0.0302066	-0.0316639	-0.0714253	0.0514688	0.0346793		-1.74096	0.0819173	0.048199	0.0360481	0.0230362	0.0128466	0.049491	0.12769	0.168042	0.065844	0.570337			-1.74096	0.382576	0.893453	0.664408	0.235756	-0.260997	0.413697	0.47049	0.44853	0.227699	0.0336872		-1.74096
-1.73998	-0.0589371	-0.109327	-0.460108	-0.120524	0.0401191	0.22408	-0.0108525	-0.0624266	0.149914	-0.0282556		-1.73998	0.0330168	0.0842459	0.00640468	0.0234312	0.0462053	0.029904	-0.0318799	-0.0717967	0.051401	0.0343894		-1.73998	0.0808556	0.0480302	0.0363217	0.0213725	0.0116187	0.0505668	0.123918	0.172648	0.0664704	0.567497			-1.73998	0.384162	0.893084	0.664462	0.234799	-0.261853	0.41297	0.469728	0.449608	0.226799	0.0338501		-1.73998
-1.739	-0.059164	-0.108942	-0.459342	-0.120257	0.039818	0.223964	-0.0106048	-0.0625424	0.151159	-0.0290778		-1.739	0.0333667	0.0844761	0.00638484	0.0229882	0.0463745	0.0295935	-0.0320841	-0.0721636	0.0513347	0.0340881		-1.739	0.0823084	0.0470173	0.0355009	0.0215644	0.0126577	0.0513738	0.125633	0.17169	0.0656352	0.566996			-1.739	0.385758	0.89271	0.664507	0.233839	-0.26268	0.412263	0.468967	0.450688	0.22586	0.0340161		-1.739
-1.73801	-0.0593965	-0.108549	-0.458567	-0.119985	0.0395351	0.223847	-0.0103584	-0.062649	0.152349	-0.0299032		-1.73801	0.0337185	0.084687	0.00637602	0.0225439	0.0465257	0.0292748	-0.0322767	-0.0725258	0.0512698	0.0337756		-1.73801	0.0871698	0.0474393	0.0360481	0.0215005	0.0124688	0.0480116	0.127249	0.176934	0.0659832	0.57514			-1.73801	0.387364	0.892331	0.664545	0.232877	-0.263476	0.411579	0.468208	0.451767	0.224882	0.0341849		-1.73801
-1.73703	-0.0596346	-0.108149	-0.457785	-0.119708	0.0392703	0.223728	-0.0101132	-0.0627462	0.153482	-0.0307317		-1.73703	0.034072	0.0848787	0.00637802	0.0220991	0.0466585	0.0289473	-0.0324576	-0.0728834	0.0512066	0.033452		-1.73703	0.0872257	0.0480302	0.0365953	0.0228442	0.0148303	0.0468012	0.12578	0.176478	0.0668185	0.576226			-1.73703	0.38898	0.891948	0.664574	0.231912	-0.264241	0.410917	0.46745	0.452848	0.223866	0.0343565		-1.73703
-1.73605	-0.0598784	-0.107743	-0.456995	-0.119427	0.0390236	0.223606	-0.00986919	-0.0628335	0.154558	-0.0315629		-1.73605	0.0344272	0.0850513	0.00639106	0.0216534	0.046774	0.0286122	-0.0326268	-0.0732364	0.0511452	0.0331174		-1.73605	0.0869463	0.0483679	0.0352957	0.0216284	0.0127522	0.0472047	0.126269	0.177983	0.0582573	0.562737			-1.73605	0.390604	0.89156	0.664596	0.230944	-0.264974	0.410276	0.466693	0.453929	0.222814	0.0345308		-1.73605
-1.73507	-0.0601282	-0.107329	-0.456197	-0.119142	0.038795	0.223482	-0.00962651	-0.0629107	0.155577	-0.0323964		-1.73507	0.0347825	0.0852051	0.00641397	0.0212067	0.0468728	0.0282699	-0.0327843	-0.0735846	0.0510857	0.0327719		-1.73507	0.0863317	0.0491276	0.0363217	0.0212445	0.0109574	0.0463978	0.126563	0.178029	0.0594406	0.545573			-1.73507	0.392238	0.891169	0.664609	0.229974	-0.265675	0.409659	0.465938	0.455009	0.221726	0.0347077		-1.73507
-1.73408	-0.0603838	-0.106908	-0.455393	-0.118852	0.0385844	0.223356	-0.00938515	-0.0629774	0.156538	-0.0332321		-1.73408	0.0351379	0.0853403	0.00644704	0.0207587	0.0469554	0.0279198	-0.0329301	-0.0739281	0.0510281	0.0324156		-1.73408	0.0859405	0.0575687	0.0365953	0.0220124	0.0136023	0.047003	0.12529	0.177892	0.0595102	0.550501			-1.73408	0.393881	0.890773	0.664616	0.229003	-0.266344	0.409063	0.465185	0.45609	0.220603	0.034887		-1.73408
-1.7331	-0.0606455	-0.106481	-0.454581	-0.118557	0.0383919	0.223227	-0.00914514	-0.0630332	0.157441	-0.0340697		-1.7331	0.0354927	0.085457	0.00648991	0.02031	0.0470201	0.0275618	-0.0330643	-0.0742668	0.0509726	0.0320486		-1.7331	0.0862758	0.0556273	0.0352273	0.0227163	0.0122799	0.0484823	0.116278	0.180856	0.0628511	0.543777			-1.7331	0.395533	0.890375	0.664614	0.228029	-0.26698	0.408491	0.464433	0.45717	0.219447	0.0350687		-1.7331
-1.73212	-0.0609133	-0.106046	-0.453764	-0.118258	0.0382173	0.223095	-0.0089065	-0.063078	0.158285	-0.034909		-1.73212	0.0358468	0.0855555	0.00654315	0.01986	0.0470657	0.0271963	-0.0331868	-0.0746008	0.0509193	0.031671		-1.73212	0.0843759	0.0565558	0.033654	0.0224603	0.0119965	0.046734	0.117453	0.182589	0.0635471	0.547201			-1.73212	0.397194	0.889973	0.664605	0.227054	-0.267581	0.407942	0.463684	0.45825	0.218258	0.0352525		-1.73212
-1.73113	-0.0611873	-0.105604	-0.45294	-0.117953	0.0380606	0.222961	-0.00866927	-0.0631113	0.15907	-0.0357497		-1.73113	0.0361999	0.0856361	0.00660669	0.0194091	0.047092	0.0268241	-0.0332978	-0.0749299	0.0508682	0.0312831		-1.73113	0.0857729	0.0561337	0.0359797	0.0216284	0.0119965	0.0472047	0.118482	0.182954	0.0588838	0.546993			-1.73113	0.398864	0.889568	0.664589	0.226078	-0.268149	0.407416	0.462936	0.459329	0.217037	0.0354385		-1.73113
-1.73015	-0.0614676	-0.105155	-0.452111	-0.117645	0.0379216	0.222823	-0.00843346	-0.0631329	0.159796	-0.0365916		-1.73015	0.0365519	0.0856988	0.00667978	0.0189587	0.0471003	0.0264456	-0.0333971	-0.0752542	0.0508194	0.0308849		-1.73015	0.0869463	0.0557961	0.0340644	0.0219484	0.0118076	0.0475409	0.117649	0.183912	0.0577701	0.550626			-1.73015	0.400542	0.889161	0.664566	0.225101	-0.268683	0.406914	0.46219	0.460406	0.215785	0.0356263		-1.73015
-1.72917	-0.0617541	-0.104699	-0.451277	-0.117331	0.0378004	0.222683	-0.00819912	-0.0631424	0.160463	-0.0374344		-1.72917	0.0369017	0.085744	0.00676399	0.0185094	0.0470931	0.0260614	-0.033485	-0.0755736	0.050773	0.0304766		-1.72917	0.0723063	0.0572311	0.0356377	0.0227162	0.0111464	0.0522479	0.118286	0.188472	0.058675	0.542942			-1.72917	0.402229	0.888752	0.664535	0.224122	-0.269181	0.406435	0.461447	0.461482	0.214504	0.0358159		-1.72917
-1.72818	-0.062047	-0.104235	-0.450438	-0.117013	0.0376967	0.222539	-0.00796626	-0.0631397	0.16107	-0.0382781		-1.72818	0.0372491	0.0857719	0.00685878	0.0180614	0.0470701	0.025672	-0.0335613	-0.0758881	0.0507292	0.0300584		-1.72818	0.071524	0.0600166	0.0352273	0.0222043	0.0134134	0.0575601	0.112016	0.189657	0.0583965	0.544236			-1.72818	0.403924	0.888341	0.664498	0.223144	-0.269644	0.405979	0.460705	0.462557	0.213194	0.0360072		-1.72818
-1.7272	-0.0623462	-0.103764	-0.449594	-0.11669	0.0376105	0.222393	-0.00773492	-0.0631245	0.161617	-0.0391224		-1.7272	0.0375934	0.0857828	0.0069647	0.0176149	0.0470304	0.0252777	-0.0336262	-0.0761977	0.0506878	0.0296303		-1.7272	0.0758266	0.0579908	0.026677	0.0227163	0.0130356	0.0613257	0.116326	0.189384	0.0589534	0.554343			-1.7272	0.405628	0.887929	0.664454	0.222164	-0.270071	0.405548	0.459966	0.463629	0.211857	0.0361999		-1.7272
-1.72622	-0.0626519	-0.103286	-0.448747	-0.116362	0.0375416	0.222243	-0.00750512	-0.0630965	0.162105	-0.0399671		-1.72622	0.0379355	0.0857769	0.00708166	0.0171696	0.0469732	0.0248786	-0.0336798	-0.0765022	0.0506491	0.0291927		-1.72622	0.0758825	0.0580752	0.0275662	0.0231002	0.0125633	0.0610568	0.117894	0.191162	0.0583269	0.562778			-1.72622	0.407339	0.887515	0.664403	0.221185	-0.270462	0.405141	0.459229	0.464699	0.210493	0.0363939		-1.72622
-1.72524	-0.0629641	-0.102801	-0.447895	-0.116029	0.0374898	0.222089	-0.0072769	-0.0630554	0.162532	-0.0408121		-1.72524	0.038275	0.0857545	0.00720958	0.0167246	0.0468985	0.0244746	-0.033722	-0.0768018	0.0506131	0.0287456		-1.72524	0.0761619	0.059679	0.0225044	0.0193248	0.0127522	0.059174	0.117747	0.193214	0.059023	0.562152			-1.72524	0.409058	0.8871	0.664346	0.220205	-0.270817	0.404758	0.458495	0.465767	0.209105	0.036589		-1.72524
-1.72425	-0.0632827	-0.102309	-0.44704	-0.115692	0.0374551	0.221932	-0.00705028	-0.0630012	0.1629	-0.0416573		-1.72425	0.0386113	0.0857158	0.00734755	0.0162799	0.0468075	0.0240656	-0.0337529	-0.0770963	0.0505797	0.0282893		-1.72425	0.0773353	0.0598478	0.028045	0.0192608	0.0137912	0.0598464	0.117502	0.193898	0.0586054	0.563196			-1.72425	0.410786	0.886685	0.664283	0.219226	-0.271134	0.404399	0.457763	0.466833	0.207692	0.0367851		-1.72425
-1.72327	-0.0636078	-0.101809	-0.446182	-0.11535	0.0374372	0.221771	-0.00682529	-0.0629335	0.163208	-0.0425024		-1.72327	0.0389448	0.0856612	0.00749491	0.0158366	0.0467001	0.0236517	-0.0337727	-0.0773857	0.0505491	0.0278239		-1.72327	0.0839848	0.0578219	0.0271558	0.0202847	0.0136968	0.0607206	0.117943	0.195631	0.0581181	0.557391			-1.72327	0.412521	0.886269	0.664214	0.218247	-0.271415	0.404065	0.457034	0.467895	0.206255	0.036982		-1.72327
-1.72229	-0.0639395	-0.101303	-0.445321	-0.115004	0.037436	0.221607	-0.00660196	-0.0628521	0.163455	-0.0433474		-1.72229	0.0392746	0.0855909	0.00765169	0.0153943	0.0465751	0.0232339	-0.0337814	-0.07767	0.0505214	0.0273496		-1.72229	0.0851582	0.0594258	0.0268138	0.0189409	0.0137912	0.0602499	0.120392	0.198139	0.0591622	0.563822			-1.72229	0.414263	0.885854	0.66414	0.217269	-0.271658	0.403755	0.456308	0.468955	0.204797	0.0371795		-1.72229
-1.7213	-0.0642776	-0.100789	-0.444458	-0.114652	0.0374513	0.221438	-0.00638032	-0.0627569	0.163644	-0.0441921		-1.7213	0.0396013	0.0855052	0.00781757	0.0149529	0.0464328	0.022814	-0.033779	-0.0779491	0.0504964	0.0268667		-1.7213	0.0850465	0.0589193	0.0264718	0.0195168	0.0127522	0.0588378	0.120392	0.198914	0.0582573	0.563405			-1.7213	0.416013	0.885439	0.664059	0.216291	-0.271863	0.40347	0.455584	0.470011	0.203318	0.0373774		-1.7213
-1.72032	-0.0646222	-0.100267	-0.443593	-0.114297	0.0374828	0.221266	-0.0061604	-0.0626478	0.163772	-0.0450364		-1.72032	0.039925	0.0854045	0.0079921	0.0145126	0.0462744	0.0223915	-0.0337658	-0.078223	0.0504744	0.0263752		-1.72032	0.0843201	0.0598478	0.0268138	0.0203486	0.0135079	0.058636	0.121126	0.196908	0.0587446	0.562068			-1.72032	0.41777	0.885025	0.663974	0.215315	-0.272029	0.40321	0.454864	0.471063	0.201819	0.0375756		-1.72032
-1.71934	-0.0649734	-0.0997391	-0.442726	-0.113936	0.0375303	0.221089	-0.00594223	-0.0625245	0.163842	-0.0458802		-1.71934	0.0402455	0.085289	0.00817593	0.014074	0.0461006	0.0219668	-0.0337416	-0.0784917	0.0504552	0.0258756		-1.71934	0.0838172	0.0584128	0.026335	0.0199647	0.012091	0.0511048	0.120637	0.198413	0.0597886	0.559437			-1.71934	0.419535	0.884612	0.663883	0.21434	-0.272158	0.402974	0.454147	0.472112	0.200302	0.0377738		-1.71934
-1.71835	-0.065331	-0.0992035	-0.441858	-0.113572	0.0375937	0.220908	-0.00572583	-0.0623869	0.163852	-0.0467234		-1.71835	0.0405624	0.0851589	0.00836881	0.0136385	0.0459115	0.0215403	-0.0337067	-0.0787551	0.050439	0.0253678		-1.71835	0.0845436	0.0593414	0.0270874	0.0185569	0.011902	0.0513738	0.123086	0.196224	0.0586054	0.564198			-1.71835	0.421306	0.8842	0.663788	0.213366	-0.272248	0.402764	0.453433	0.473156	0.198767	0.0379719		-1.71835
-1.71737	-0.065695	-0.0986608	-0.440989	-0.113202	0.0376726	0.220723	-0.00551124	-0.0622349	0.163803	-0.047566		-1.71737	0.040875	0.0850148	0.00857005	0.0132062	0.0457059	0.0211113	-0.0336611	-0.0790131	0.0504257	0.0248523		-1.71737	0.0861082	0.0579064	0.0255825	0.0207966	0.0125633	0.0512393	0.123722	0.196771	0.0599974	0.562444			-1.71737	0.423084	0.88379	0.663688	0.212394	-0.272298	0.402578	0.452722	0.474196	0.197215	0.0381696		-1.71737
-1.71639	-0.0660654	-0.0981109	-0.44012	-0.112829	0.0377669	0.220533	-0.00529849	-0.0620684	0.163696	-0.0484078		-1.71639	0.0411822	0.0848568	0.00877934	0.0127768	0.0454821	0.0206788	-0.033605	-0.0792658	0.0504154	0.0243291		-1.71639	0.0848788	0.056387	0.0254457	0.0196448	0.0126577	0.0522479	0.121812	0.195996	0.0592318	0.560816			-1.71639	0.42487	0.883383	0.663584	0.211424	-0.27231	0.402418	0.452015	0.475232	0.195649	0.0383669		-1.71639
-1.7154	-0.0664422	-0.0975539	-0.439251	-0.112451	0.0378762	0.220338	-0.0050876	-0.0618872	0.163531	-0.0492488		-1.7154	0.0414834	0.0846853	0.0089965	0.012351	0.0452394	0.0202433	-0.0335384	-0.0795131	0.0504081	0.0237986		-1.7154	0.0847671	0.0570622	0.027361	0.0204766	0.0123743	0.0502306	0.12431	0.197364	0.0610414	0.560273			-1.7154	0.426661	0.882978	0.663476	0.210456	-0.272282	0.402282	0.451311	0.476263	0.194068	0.0385633		-1.7154
-1.71442	-0.0668254	-0.0969899	-0.438381	-0.112069	0.0380003	0.220139	-0.00487861	-0.0616914	0.163309	-0.050089		-1.71442	0.041779	0.0845006	0.00922185	0.0119295	0.0449775	0.0198062	-0.0334615	-0.0797549	0.0504038	0.0232609		-1.71442	0.0860523	0.0563025	0.0272242	0.0208606	0.010674	0.0522479	0.125241	0.200191	0.0602062	0.560774			-1.71442	0.42846	0.882575	0.663364	0.20949	-0.272215	0.402172	0.450611	0.477289	0.192474	0.0387589		-1.71442
-1.71344	-0.0672148	-0.0964188	-0.437513	-0.111683	0.0381389	0.219934	-0.00467154	-0.0614808	0.163029	-0.0509282		-1.71344	0.0420692	0.084303	0.00945463	0.0115131	0.0446955	0.0193683	-0.0333743	-0.0799912	0.0504025	0.0227163		-1.71344	0.0853817	0.0561337	0.0265402	0.0195168	0.0132245	0.0555428	0.125633	0.201286	0.0599974	0.561233			-1.71344	0.430264	0.882176	0.663249	0.208527	-0.272108	0.402087	0.449915	0.47831	0.190868	0.0389533		-1.71344
-1.71246	-0.0676103	-0.0958407	-0.436645	-0.111292	0.0382917	0.219725	-0.00446643	-0.0612553	0.162693	-0.0517664		-1.71246	0.0423536	0.0840929	0.00969435	0.0111016	0.0443921	0.0189309	-0.0332769	-0.080222	0.0504041	0.022165		-1.71246	0.0859964	0.0562181	0.0261298	0.0174691	0.0125633	0.0571567	0.123967	0.197136	0.0585357	0.560147			-1.71246	0.432075	0.881781	0.663131	0.207566	-0.271961	0.402027	0.449223	0.479326	0.189251	0.0391464		-1.71246
-1.71147	-0.0680121	-0.0952556	-0.435778	-0.110898	0.0384584	0.21951	-0.0042633	-0.061015	0.1623	-0.0526036		-1.71147	0.0426315	0.0838705	0.00994099	0.0106951	0.0440673	0.0184934	-0.0331696	-0.0804471	0.0504088	0.0216072		-1.71147	0.0859964	0.054952	0.0264034	0.0206046	0.0122799	0.0569549	0.128767	0.199188	0.0585357	0.561609			-1.71147	0.433893	0.881389	0.66301	0.206608	-0.271774	0.401992	0.448535	0.480336	0.187625	0.0393379		-1.71147
-1.71049	-0.0684199	-0.0946636	-0.434913	-0.1105	0.0386387	0.219291	-0.00406219	-0.0607597	0.161852	-0.0534398		-1.71049	0.0429024	0.0836364	0.0101945	0.0102944	0.0437229	0.0180559	-0.0330523	-0.0806666	0.0504164	0.0210433		-1.71049	0.0839289	0.0573999	0.0261298	0.0178531	0.0117131	0.0557446	0.128865	0.201787	0.0582573	0.55973			-1.71049	0.435716	0.881001	0.662886	0.205653	-0.271547	0.401982	0.447851	0.48134	0.18599	0.0395277		-1.71049
-1.70951	-0.0688336	-0.0940647	-0.43405	-0.110098	0.0388322	0.219065	-0.00386313	-0.0604896	0.161349	-0.0542748		-1.70951	0.0431659	0.0833907	0.0104556	0.00990103	0.043361	0.0176182	-0.0329253	-0.0808804	0.050427	0.0204734		-1.70951	0.0853817	0.0524196	0.0272926	0.0191968	0.0125633	0.0559463	0.129992	0.202745	0.0606238	0.552714			-1.70951	0.437545	0.880619	0.662759	0.204701	-0.271279	0.401998	0.447171	0.482338	0.184347	0.0397155		-1.70951
-1.70852	-0.0692533	-0.093459	-0.433189	-0.109693	0.0390387	0.218835	-0.00366615	-0.0602045	0.160792	-0.0551088		-1.70852	0.0434223	0.0831338	0.0107244	0.00951656	0.0429824	0.017181	-0.0327887	-0.0810885	0.0504405	0.0198977		-1.70852	0.0870581	0.0512378	0.0268822	0.0191968	0.0130356	0.0562153	0.129551	0.20539	0.0593014	0.55831			-1.70852	0.43938	0.880241	0.662631	0.203753	-0.270971	0.402039	0.446496	0.48333	0.182698	0.0399012		-1.70852
-1.70754	-0.0696788	-0.0928464	-0.432331	-0.109284	0.0392577	0.218598	-0.00347127	-0.0599046	0.160181	-0.0559417		-1.70754	0.0436717	0.0828661	0.0110014	0.00914071	0.042587	0.0167442	-0.0326425	-0.0812908	0.050457	0.0193166		-1.70754	0.0856611	0.0514911	0.0257877	0.0195168	0.0123743	0.0558118	0.128914	0.202335	0.0598582	0.555721			-1.70754	0.441221	0.879868	0.662502	0.202808	-0.270623	0.402105	0.445826	0.484316	0.181044	0.0400844		-1.70754
-1.70656	-0.07011	-0.0922272	-0.431475	-0.108871	0.039489	0.218356	-0.00327854	-0.0595897	0.159518	-0.0567734		-1.70656	0.0439136	0.0825878	0.0112849	0.00877449	0.0421745	0.0163089	-0.0324869	-0.0814872	0.0504763	0.0187303		-1.70656	0.0843201	0.0512378	0.027019	0.0190689	0.0110519	0.056148	0.113633	0.202335	0.0588142	0.555387			-1.70656	0.443068	0.879501	0.66237	0.201867	-0.270234	0.402196	0.44516	0.485294	0.179385	0.0402651		-1.70656
-1.70557	-0.0705467	-0.0916013	-0.430623	-0.108456	0.0397321	0.218108	-0.00308798	-0.0592601	0.158802	-0.057604		-1.70557	0.0441469	0.0822994	0.0115755	0.00841816	0.0417439	0.0158747	-0.032322	-0.0816778	0.0504986	0.0181391		-1.70557	0.0863317	0.0522508	0.026335	0.0191328	0.0112408	0.0549376	0.113094	0.203931	0.0587446	0.558811			-1.70557	0.44492	0.87914	0.662238	0.200929	-0.269804	0.402312	0.444499	0.486267	0.177723	0.0404429		-1.70557
-1.70459	-0.070989	-0.0909687	-0.429774	-0.108037	0.0399868	0.217854	-0.00289963	-0.0589156	0.158035	-0.0584334		-1.70459	0.0443708	0.0820012	0.0118728	0.00807259	0.0412922	0.0154413	-0.0321481	-0.0818624	0.0505237	0.0175431		-1.70459	0.0835936	0.0505626	0.027019	0.0195168	0.0107685	0.0572912	0.109861	0.204843	0.0593014	0.548621			-1.70459	0.446777	0.878786	0.662105	0.199996	-0.269333	0.402454	0.443843	0.487232	0.176058	0.0406177		-1.70459
-1.70361	-0.0714366	-0.0903296	-0.428929	-0.107615	0.0402525	0.217593	-0.00271352	-0.0585565	0.157217	-0.0592617		-1.70361	0.0445857	0.0816936	0.012176	0.00773843	0.0408208	0.0150097	-0.0319651	-0.082041	0.0505515	0.0169427		-1.70361	0.0842642	0.0514067	0.0278398	0.0213725	0.0128466	0.0569549	0.110302	0.209129	0.058675	0.530079			-1.70361	0.44864	0.878438	0.661971	0.199066	-0.268822	0.40262	0.443193	0.48819	0.174393	0.0407892		-1.70361
-1.70263	-0.0718895	-0.089684	-0.428089	-0.10719	0.0405289	0.217327	-0.00252968	-0.0581828	0.15635	-0.0600888		-1.70263	0.0447917	0.0813768	0.012485	0.00741556	0.0403314	0.01458	-0.0317733	-0.0822135	0.0505822	0.016338		-1.70263	0.0828114	0.0509002	0.027703	0.0191968	0.0125633	0.0589722	0.110988	0.202471	0.059371	0.523648			-1.70263	0.450508	0.878097	0.661838	0.198141	-0.26827	0.402812	0.442548	0.48914	0.172727	0.0409574		-1.70263
-1.70164	-0.0723475	-0.089032	-0.427253	-0.106763	0.0408157	0.217054	-0.00234815	-0.0577945	0.155434	-0.0609148		-1.70164	0.0449885	0.0810512	0.0128	0.00710482	0.0398245	0.0141532	-0.0315727	-0.0823799	0.0506155	0.0157295		-1.70164	0.0845436	0.0494652	0.027019	0.0188129	0.0124688	0.0487513	0.11138	0.202061	0.060415	0.520808			-1.70164	0.452381	0.877763	0.661704	0.19722	-0.267678	0.403028	0.441908	0.490083	0.171063	0.0411218		-1.70164
-1.70066	-0.0728105	-0.0883737	-0.426421	-0.106333	0.0411124	0.216774	-0.00216896	-0.0573919	0.15447	-0.0617396		-1.70066	0.0451763	0.0807171	0.0131204	0.00680565	0.0393008	0.0137292	-0.0313636	-0.0825402	0.0506515	0.0151172		-1.70066	0.0826437	0.0494652	0.0254457	0.0200287	0.0121854	0.0477426	0.112506	0.203383	0.049905	0.518094			-1.70066	0.454259	0.877437	0.661571	0.196304	-0.267044	0.403269	0.441274	0.491019	0.1694	0.0412823		-1.70066
-1.69968	-0.0732783	-0.0877091	-0.425595	-0.105901	0.0414186	0.216488	-0.00199213	-0.0569749	0.153459	-0.0625633		-1.69968	0.0453543	0.080375	0.0134449	0.00651906	0.0387606	0.0133081	-0.0311461	-0.0826942	0.0506902	0.0145015		-1.69968	0.0822526	0.0418682	0.0256509	0.0186849	0.0130356	0.0480788	0.1128	0.20539	0.0487914	0.515755			-1.69968	0.456142	0.877119	0.661439	0.195393	-0.26637	0.403535	0.440646	0.491947	0.16774	0.0414388		-1.69968
-1.69869	-0.0737509	-0.0870383	-0.424773	-0.105466	0.0417338	0.216195	-0.00181772	-0.0565439	0.152402	-0.0633859		-1.69869	0.0455211	0.0800251	0.0137741	0.0062443	0.0382049	0.0128894	-0.0309202	-0.082842	0.0507314	0.0138826		-1.69869	0.0829231	0.0413617	0.0265402	0.0187489	0.0134134	0.0485496	0.111673	0.206028	0.0489306	0.5135			-1.69869	0.45803	0.876809	0.661308	0.194487	-0.265655	0.403826	0.440024	0.492866	0.166083	0.041591		-1.69869
-1.69771	-0.074228	-0.0863613	-0.423958	-0.10503	0.0420577	0.215896	-0.00164575	-0.0560989	0.1513	-0.0642073		-1.69771	0.0456769	0.0796677	0.0141072	0.00598305	0.0376347	0.0124733	-0.0306863	-0.0829834	0.0507751	0.0132608		-1.69771	0.0836495	0.0432187	0.0265402	0.0188129	0.0113353	0.0481461	0.112016	0.207123	0.050253	0.514252			-1.69771	0.459923	0.876508	0.661179	0.193585	-0.2649	0.404141	0.439408	0.493778	0.164432	0.0417386		-1.69771
-1.69673	-0.0747096	-0.0856784	-0.423148	-0.104591	0.0423898	0.215589	-0.00147626	-0.05564	0.150154	-0.0650276		-1.69673	0.0458201	0.0793032	0.0144441	0.00573549	0.037052	0.0120604	-0.0304443	-0.0831185	0.0508212	0.0126363		-1.69673	0.083426	0.042459	0.026677	0.0193888	0.0140746	0.0479444	0.112506	0.202015	0.048513	0.519973			-1.69673	0.461821	0.876216	0.661051	0.192689	-0.264104	0.404481	0.438798	0.494681	0.162786	0.0418815		-1.69673
-1.69574	-0.0751953	-0.0849895	-0.422344	-0.104151	0.0427297	0.215275	-0.00130928	-0.0551676	0.148965	-0.0658467		-1.69574	0.0459511	0.078932	0.0147839	0.00550302	0.0364588	0.011651	-0.0301945	-0.0832471	0.0508697	0.0120095		-1.69574	0.0819732	0.0421214	0.0261982	0.0200287	0.0136968	0.0480788	0.112457	0.204067	0.0501138	0.523564			-1.69574	0.463723	0.875933	0.660925	0.191797	-0.263268	0.404845	0.438195	0.495576	0.161146	0.0420195		-1.69574
-1.69476	-0.0756852	-0.0842947	-0.421547	-0.103709	0.0430769	0.214954	-0.00114485	-0.0546817	0.147734	-0.0666648		-1.69476	0.0460703	0.0785543	0.0151264	0.0052865	0.0358559	0.0112464	-0.029937	-0.0833692	0.0509205	0.0113804		-1.69476	0.0791234	0.0429655	0.0251721	0.0177251	0.0112408	0.0459943	0.102269	0.209357	0.0508099	0.522186			-1.69476	0.46563	0.87566	0.660801	0.190911	-0.262392	0.405233	0.437598	0.496462	0.159514	0.0421523		-1.69476
-1.69378	-0.0761791	-0.0835941	-0.420756	-0.103266	0.043431	0.214626	-0.000982998	-0.0541825	0.146463	-0.0674817		-1.69378	0.0461766	0.0781704	0.0154711	0.00508677	0.0352411	0.0108468	-0.0296719	-0.0834847	0.0509736	0.0107495		-1.69378	0.0875051	0.0423746	0.0269506	0.018429	0.0118076	0.0483478	0.101878	0.209631	0.049557	0.508321			-1.69378	0.467541	0.875396	0.660681	0.190031	-0.261475	0.405645	0.437009	0.49734	0.15789	0.0422797		-1.69378
-1.69279	-0.0766766	-0.0828879	-0.419973	-0.102822	0.0437914	0.21429	-0.000823771	-0.0536704	0.145152	-0.0682975		-1.69279	0.0462705	0.0777808	0.0158183	0.00490417	0.0346141	0.0104529	-0.0293995	-0.0835936	0.0510288	0.0101168		-1.69279	0.0880639	0.042459	0.0261298	0.018429	0.0144525	0.0471374	0.10031	0.211136	0.0517147	0.502892			-1.69279	0.469457	0.875143	0.660563	0.189156	-0.260519	0.406081	0.436426	0.498209	0.156276	0.0424016		-1.69279
-1.69181	-0.0771778	-0.0821761	-0.419196	-0.102376	0.0441579	0.213946	-0.0006672	-0.0531454	0.143802	-0.0691122		-1.69181	0.0463519	0.0773856	0.0161673	0.00473894	0.0339774	0.0100652	-0.0291198	-0.0836959	0.0510861	0.00948282		-1.69181	0.0867228	0.0425434	0.027703	0.0186849	0.0116187	0.046734	0.101045	0.213005	0.0501834	0.499802			-1.69181	0.471377	0.8749	0.660448	0.188286	-0.259522	0.406541	0.435851	0.499069	0.154671	0.0425177		-1.69181
-1.69083	-0.0776824	-0.0814587	-0.418427	-0.10193	0.0445297	0.213595	-0.000513322	-0.0526079	0.142415	-0.0699257		-1.69083	0.0464201	0.0769853	0.0165171	0.0045911	0.033333	0.0096837	-0.028833	-0.0837913	0.0511453	0.00884764		-1.69083	0.0862758	0.0416993	0.0247617	0.0193888	0.0122799	0.0479444	0.100163	0.213188	0.050253	0.490865			-1.69083	0.473301	0.874668	0.660337	0.187423	-0.258486	0.407025	0.435283	0.49992	0.153077	0.0426278		-1.69083
-1.68985	-0.0781902	-0.080736	-0.417665	-0.101484	0.0449066	0.213236	-0.000362176	-0.0520581	0.140991	-0.0707381		-1.68985	0.0464739	0.07658	0.0168673	0.00446167	0.0326801	0.00930872	-0.0285393	-0.08388	0.0512065	0.00821154		-1.68985	0.0867228	0.0425434	0.0261298	0.0175971	0.012091	0.0496254	0.100702	0.211409	0.0493482	0.48623			-1.68985	0.47523	0.874447	0.66023	0.186565	-0.257411	0.407532	0.434722	0.500762	0.151495	0.0427317		-1.68985
-1.68886	-0.0787011	-0.0800079	-0.416911	-0.101037	0.045288	0.21287	-0.000213797	-0.0514962	0.139533	-0.0715493		-1.68886	0.0465129	0.0761702	0.0172177	0.00435009	0.0320196	0.00894036	-0.0282388	-0.0839619	0.0512695	0.00757478		-1.68886	0.0873375	0.0422058	0.0261982	0.0309709	0.0127522	0.0482806	0.0975183	0.206986	0.0506011	0.468105			-1.68886	0.477163	0.874238	0.660127	0.185713	-0.256296	0.408062	0.434169	0.501594	0.149925	0.0428292		-1.68886
-1.68788	-0.0792149	-0.0792746	-0.416165	-0.10059	0.0456735	0.212495	-6.82247e-05	-0.0509226	0.138041	-0.0723593		-1.68788	0.0465365	0.0757561	0.0175682	0.00425595	0.0313511	0.00857875	-0.0279317	-0.0840368	0.0513342	0.00693758		-1.68788	0.0879521	0.0368035	0.0268822	0.0298831	0.0127522	0.0484151	0.0968816	0.208354	0.0504619	0.466727			-1.68788	0.4791	0.87404	0.660029	0.184867	-0.255142	0.408615	0.433624	0.502418	0.148368	0.04292		-1.68788
-1.6869	-0.0797313	-0.0785363	-0.415427	-0.100143	0.0460625	0.212112	7.45041e-05	-0.0503375	0.136516	-0.0731681		-1.6869	0.0465445	0.075338	0.0179189	0.00417956	0.030676	0.00822377	-0.0276181	-0.0841047	0.0514006	0.00630019		-1.6869	0.0814703	0.0339335	0.0265402	0.0327626	0.0139802	0.0487513	0.0966857	0.207716	0.049557	0.464806			-1.6869	0.481041	0.873854	0.659935	0.184027	-0.253949	0.409191	0.433087	0.503232	0.146825	0.0430041		-1.6869
-1.68591	-0.0802503	-0.0777929	-0.414697	-0.0996958	0.0464546	0.211721	0.000214351	-0.0497412	0.134959	-0.0739756		-1.68591	0.0465373	0.0749162	0.0182688	0.00412131	0.0299952	0.00787584	-0.0272983	-0.0841656	0.0514685	0.00566285		-1.68591	0.0798498	0.0358749	0.025993	0.0347463	0.0125633	0.0501634	0.0979591	0.208992	0.0503922	0.469608			-1.68591	0.482986	0.873679	0.659846	0.183193	-0.252718	0.40979	0.432559	0.504037	0.145296	0.0430812		-1.68591
-1.68493	-0.0807715	-0.0770446	-0.413976	-0.0992494	0.0468492	0.211321	0.000351278	-0.049134	0.133373	-0.0747819		-1.68493	0.0465154	0.074491	0.0186184	0.00408157	0.0293095	0.0075349	-0.0269722	-0.0842194	0.0515378	0.00502578		-1.68493	0.0780058	0.0351152	0.0257877	0.0341064	0.0113353	0.0490875	0.0984979	0.209676	0.0496266	0.445637			-1.68493	0.484936	0.873518	0.659763	0.182365	-0.251449	0.410411	0.432039	0.504833	0.143782	0.043151		-1.68493
-1.68395	-0.0812949	-0.0762915	-0.413264	-0.0988037	0.047246	0.210914	0.000485246	-0.0485163	0.131757	-0.0755869		-1.68395	0.0464794	0.0740626	0.0189664	0.00406114	0.0286207	0.00720091	-0.0266402	-0.0842661	0.0516085	0.00438923		-1.68395	0.0891815	0.0360438	0.0265402	0.0335945	0.0125633	0.0485496	0.0978612	0.211501	0.0503226	0.440501			-1.68395	0.486889	0.873368	0.659685	0.181543	-0.250141	0.411055	0.431527	0.505619	0.142284	0.0432134		-1.68395
-1.68296	-0.0818202	-0.0755336	-0.412561	-0.0983588	0.0476444	0.210497	0.000616217	-0.0478883	0.130114	-0.0763905		-1.68296	0.0464275	0.0736313	0.0193125	0.0040603	0.0279294	0.00687549	-0.0263023	-0.0843055	0.0516804	0.00375343		-1.68296	0.0895167	0.0349464	0.0303707	0.0348742	0.0115242	0.0542652	0.0969796	0.210269	0.0473297	0.437661			-1.68296	0.488846	0.873232	0.659613	0.180727	-0.248796	0.41172	0.431024	0.506395	0.140803	0.0432681		-1.68296
-1.68198	-0.0823472	-0.0747712	-0.411867	-0.0979151	0.0480438	0.210072	0.000744151	-0.0472504	0.128445	-0.0771926		-1.68198	0.0463601	0.0731974	0.0196557	0.00407849	0.0272345	0.00655948	-0.0259587	-0.0843377	0.0517535	0.00311858		-1.68198	0.089405	0.0359593	0.031602	0.0348742	0.0123743	0.0527186	0.0970285	0.20995	0.0479562	0.427053			-1.68198	0.490807	0.873109	0.659547	0.179918	-0.247414	0.412407	0.430531	0.507162	0.139338	0.0433151		-1.68198
-1.681	-0.0828757	-0.0740044	-0.411182	-0.0974726	0.0484439	0.209639	0.000869011	-0.046603	0.12675	-0.0779933		-1.681	0.0462784	0.0727612	0.0199956	0.00411626	0.0265346	0.00625331	-0.0256096	-0.0843626	0.0518275	0.00248493		-1.681	0.0869463	0.0356217	0.0334488	0.0413372	0.0110519	0.054198	0.0968816	0.209312	0.0480258	0.418826			-1.681	0.492772	0.872999	0.659487	0.179115	-0.245994	0.413116	0.430046	0.50792	0.13789	0.043354		-1.681
-1.68002	-0.0834055	-0.0732331	-0.410506	-0.0970317	0.0488442	0.209196	0.000990756	-0.0459463	0.125032	-0.0787925		-1.68002	0.0461828	0.0723228	0.0203322	0.00417256	0.0258293	0.00595763	-0.0252552	-0.0843801	0.0519025	0.00185269		-1.68002	0.0870022	0.0349464	0.0320808	0.042681	0.0128466	0.056148	0.0970285	0.211501	0.0476081	0.415778			-1.68002	0.494741	0.872903	0.659434	0.178319	-0.244538	0.413846	0.429571	0.508668	0.136461	0.0433846		-1.68002
-1.67903	-0.0839364	-0.0724576	-0.409841	-0.0965925	0.0492441	0.208745	0.00110935	-0.0452807	0.123291	-0.07959		-1.67903	0.0460743	0.0718826	0.0206657	0.00424784	0.0251193	0.00567302	-0.0248955	-0.0843902	0.0519783	0.00122207		-1.67903	0.0756031	0.0357061	0.0317388	0.0408893	0.0123743	0.054198	0.095804	0.208263	0.0476778	0.410265			-1.67903	0.496714	0.87282	0.659387	0.177528	-0.243045	0.414597	0.429106	0.509406	0.13505	0.0434069		-1.67903
-1.67805	-0.0844683	-0.0716779	-0.409184	-0.0961553	0.0496431	0.208285	0.00122475	-0.0446067	0.121529	-0.0803858		-1.67805	0.0459523	0.0714407	0.0209959	0.00434117	0.024406	0.00540015	-0.0245307	-0.0843928	0.0520548	0.000593298		-1.67805	0.0759383	0.0360438	0.0307811	0.0417851	0.0129411	0.0537273	0.0965877	0.208172	0.0475385	0.410892			-1.67805	0.49869	0.872751	0.659348	0.176745	-0.241517	0.415368	0.42865	0.510135	0.133658	0.0434206		-1.67805
-1.67707	-0.0850009	-0.0708941	-0.408538	-0.0957202	0.0500408	0.207816	0.00133692	-0.0439246	0.119748	-0.0811798		-1.67707	0.0458159	0.0709975	0.0213231	0.00445076	0.0236906	0.00513918	-0.0241611	-0.0843879	0.0521319	-3.34285e-05		-1.67707	0.0748208	0.0351152	0.0316704	0.0420411	0.0116187	0.0543997	0.0944326	0.201879	0.0484434	0.412061			-1.67707	0.50067	0.872697	0.659316	0.175967	-0.239953	0.41616	0.428205	0.510854	0.132285	0.0434254		-1.67707
-1.67608	-0.085534	-0.0701065	-0.407902	-0.0952875	0.0504367	0.207337	0.00144582	-0.0432347	0.117947	-0.0819719		-1.67608	0.0456649	0.0705531	0.0216463	0.00457697	0.0229736	0.00489033	-0.0237867	-0.0843754	0.0522094	-0.000657899		-1.67608	0.0752119	0.034862	0.0317388	0.0430649	0.0122799	0.0537945	0.0949224	0.205983	0.0470513	0.405296			-1.67608	0.502654	0.872656	0.659291	0.175196	-0.238354	0.416973	0.427769	0.511563	0.130932	0.0434212		-1.67608
-1.6751	-0.0860674	-0.069315	-0.407276	-0.0948575	0.0508303	0.20685	0.0015514	-0.0425376	0.11613	-0.082762		-1.6751	0.0455	0.0701078	0.0219651	0.00471974	0.0222563	0.00465295	-0.0234076	-0.0843553	0.0522873	-0.00127991		-1.6751	0.0753796	0.0344399	0.0309179	0.0411452	0.0102962	0.0532566	0.0956571	0.202471	0.0484434	0.406006			-1.6751	0.504642	0.872631	0.659274	0.174431	-0.23672	0.417804	0.427344	0.512263	0.129599	0.0434078		-1.6751
-1.67412	-0.0866009	-0.0685199	-0.40666	-0.0944303	0.0512211	0.206353	0.00165364	-0.0418335	0.114296	-0.08355		-1.67412	0.0453211	0.0696618	0.0222791	0.00487872	0.0215378	0.00442737	-0.0230242	-0.0843275	0.0523655	-0.00189926		-1.67412	0.0761619	0.0314855	0.0275662	0.0408893	0.0122799	0.0545342	0.0964898	0.201742	0.0473297	0.404001			-1.67412	0.506633	0.87262	0.659265	0.173673	-0.235052	0.418656	0.42693	0.512954	0.128286	0.0433851		-1.67412
-1.67313	-0.0871343	-0.0677211	-0.406054	-0.0940061	0.0516086	0.205847	0.00175249	-0.0411228	0.112448	-0.0843358		-1.67313	0.0451282	0.0692152	0.0225886	0.00505462	0.0208193	0.00421378	-0.0226364	-0.084292	0.0524437	-0.00251576		-1.67313	0.0754913	0.0313167	0.0271558	0.0444087	0.0122799	0.05366	0.0971265	0.201742	0.0471209	0.40137			-1.67313	0.508628	0.872624	0.659264	0.172921	-0.23335	0.419527	0.426526	0.513635	0.126994	0.0433528		-1.67313
-1.67215	-0.0876674	-0.0669189	-0.405459	-0.0935851	0.0519925	0.205331	0.0018479	-0.0404061	0.110587	-0.0851192		-1.67215	0.0449223	0.0687684	0.0228929	0.00524773	0.0201	0.00401265	-0.0222445	-0.0842487	0.052522	-0.00312921		-1.67215	0.0746532	0.0298817	0.0264718	0.0449846	0.0140746	0.0630741	0.0947265	0.200328	0.048165	0.390763			-1.67215	0.510627	0.872643	0.659271	0.172176	-0.231615	0.420416	0.426133	0.514307	0.125723	0.0433107		-1.67215
-1.67117	-0.0882	-0.0661134	-0.404875	-0.0931676	0.0523721	0.204806	0.00193985	-0.0396836	0.108714	-0.0859		-1.67117	0.044704	0.0683215	0.0231906	0.00545823	0.0193807	0.00382376	-0.0218485	-0.0841976	0.0526001	-0.00373943		-1.67117	0.0635334	0.0314855	0.0279082	0.0440887	0.012091	0.0625361	0.0948245	0.199507	0.0471209	0.386294			-1.67117	0.512629	0.872677	0.659287	0.171437	-0.229847	0.421324	0.425752	0.514969	0.124474	0.0432586		-1.67117
-1.67018	-0.0887319	-0.0653046	-0.404301	-0.0927538	0.0527471	0.204271	0.00202829	-0.0389559	0.10683	-0.0866782		-1.67018	0.0444727	0.0678747	0.0234819	0.0056859	0.0186624	0.00364803	-0.0214488	-0.0841387	0.052678	-0.00434622		-1.67018	0.0623041	0.0321608	0.027019	0.0455605	0.0121854	0.0621999	0.0946285	0.199553	0.0272842	0.38905			-1.67018	0.514635	0.872727	0.659311	0.170705	-0.228047	0.422251	0.425381	0.515622	0.123246	0.0431965		-1.67018
-1.6692	-0.089263	-0.0644927	-0.403738	-0.0923438	0.053117	0.203727	0.00211318	-0.0382233	0.104937	-0.0874536		-1.6692	0.0442297	0.0674281	0.023766	0.00592928	0.0179469	0.00348672	-0.0210453	-0.084072	0.0527556	-0.00494941		-1.6692	0.0635334	0.0314011	0.0278398	0.0442807	0.0114297	0.0611913	0.095853	0.198778	0.0279802	0.387088			-1.6692	0.516644	0.872792	0.659345	0.169979	-0.226216	0.423195	0.425022	0.516266	0.122039	0.043124		-1.6692
-1.66822	-0.0897929	-0.0636778	-0.403185	-0.091938	0.0534814	0.203173	0.00219448	-0.0374863	0.103035	-0.088226		-1.66822	0.0439754	0.0669821	0.0240422	0.00618791	0.0172348	0.00333931	-0.0206382	-0.0839973	0.0528327	-0.00554881		-1.66822	0.0623041	0.030557	0.0264034	0.0442807	0.012091	0.0639482	0.0941387	0.198458	0.0265186	0.397695			-1.66822	0.518657	0.872873	0.659387	0.169259	-0.224353	0.424156	0.424675	0.516901	0.120855	0.043041		-1.66822
-1.66724	-0.0903216	-0.06286	-0.402644	-0.0915364	0.0538397	0.202609	0.00227215	-0.0367454	0.101128	-0.0889953		-1.66724	0.0437106	0.0665367	0.0243109	0.00646047	0.0165255	0.00320646	-0.0202277	-0.0839147	0.0529092	-0.00614426		-1.66724	0.0622482	0.0323296	0.0278398	0.0430009	0.0128466	0.0621999	0.0940408	0.198778	0.0250569	0.384457			-1.66724	0.520674	0.87297	0.659438	0.168546	-0.222459	0.425135	0.42434	0.517526	0.119693	0.0429473		-1.66724
-1.66625	-0.0908487	-0.0620396	-0.402113	-0.0911393	0.0541917	0.202035	0.00234615	-0.0360009	0.0992145	-0.0897611		-1.66625	0.0434365	0.0660921	0.0245713	0.00674743	0.0158189	0.00308804	-0.019814	-0.0838241	0.0529849	-0.00673558		-1.66625	0.0625276	0.0328361	0.0281818	0.0459444	0.0130356	0.0615947	0.093453	0.198641	0.0262402	0.385417			-1.66625	0.522694	0.873082	0.659499	0.167839	-0.220535	0.426131	0.424017	0.518143	0.118553	0.0428428		-1.66625
-1.66527	-0.0913743	-0.0612164	-0.401594	-0.0907469	0.0545367	0.201452	0.00241644	-0.0352534	0.0972973	-0.0905234		-1.66527	0.0431535	0.0656486	0.0248227	0.00704879	0.0151162	0.00298351	-0.0193971	-0.0837255	0.0530599	-0.00732261		-1.66527	0.0627511	0.0313167	0.0279082	0.0477361	0.0130356	0.0655621	0.0947265	0.201195	0.0265186	0.378902			-1.66527	0.524718	0.873211	0.659569	0.167138	-0.218582	0.427143	0.423706	0.518751	0.117435	0.0427273		-1.66527
-1.66429	-0.0918979	-0.0603908	-0.401085	-0.0903594	0.0548745	0.200859	0.00248298	-0.0345032	0.0953773	-0.0912819		-1.66429	0.0428627	0.0652062	0.0250635	0.00736347	0.0144183	0.00289243	-0.0189772	-0.0836189	0.0531339	-0.00790518		-1.66429	0.0611306	0.0309791	0.0298235	0.0465203	0.0119965	0.0628723	0.0916898	0.19782	0.026449	0.381659			-1.66429	0.526745	0.873356	0.659648	0.166444	-0.2166	0.428171	0.423408	0.51935	0.116339	0.0426005		-1.66429
-1.6633	-0.0924195	-0.0595629	-0.400588	-0.0899769	0.0552047	0.200256	0.00254573	-0.0337509	0.0934558	-0.0920364		-1.6633	0.0425657	0.0647651	0.0252937	0.00769097	0.0137256	0.00281473	-0.0185544	-0.0835043	0.0532068	-0.00848313		-1.6633	0.0631981	0.0317388	0.0286607	0.0464563	0.0125633	0.0699329	0.0904653	0.196361	0.0265186	0.383454			-1.6633	0.528776	0.873517	0.659738	0.165756	-0.214589	0.429214	0.423122	0.51994	0.115266	0.0424624		-1.6633
-1.66232	-0.0929389	-0.0587326	-0.400102	-0.0895997	0.0555267	0.199643	0.00260465	-0.0329969	0.091534	-0.0927867		-1.66232	0.0422638	0.0643256	0.0255119	0.00803169	0.0130371	0.00275074	-0.0181289	-0.0833816	0.0532786	-0.0090563		-1.66232	0.0614659	0.0361282	0.0285238	0.0451765	0.0140746	0.069126	0.0920816	0.195859	0.0256833	0.375979			-1.66232	0.53081	0.873695	0.659837	0.165074	-0.212551	0.430273	0.422849	0.520522	0.114216	0.0423127		-1.66232
-1.66134	-0.0934559	-0.0579003	-0.399627	-0.089228	0.0558403	0.19902	0.0026597	-0.0322416	0.0896133	-0.0935325		-1.66134	0.0419579	0.0638876	0.0257195	0.00838616	0.0123535	0.00270042	-0.0177007	-0.0832508	0.053349	-0.00962454		-1.66134	0.0615218	0.0349464	0.0269506	0.0463284	0.0129411	0.0634775	0.091102	0.201012	0.0270058	0.371552			-1.66134	0.532847	0.873889	0.659946	0.164399	-0.210486	0.431347	0.422589	0.521096	0.113187	0.0421513		-1.66134
-1.66035	-0.0939703	-0.0570659	-0.399163	-0.0888618	0.056145	0.198386	0.00271083	-0.0314855	0.0876948	-0.0942735		-1.66035	0.0416482	0.0634515	0.025916	0.00875381	0.0116742	0.00266409	-0.0172701	-0.0831119	0.053418	-0.0101877		-1.66035	0.0622482	0.0346932	0.0295499	0.0458164	0.0135079	0.0626706	0.0905143	0.19595	0.0267274	0.370675			-1.66035	0.534888	0.874099	0.660065	0.163729	-0.208394	0.432435	0.422342	0.521661	0.112181	0.041978		-1.66035
-1.65937	-0.094482	-0.0562297	-0.398711	-0.0885015	0.0564405	0.197743	0.00275801	-0.030729	0.0857799	-0.0950096		-1.65937	0.0413353	0.0630172	0.0261011	0.00913557	0.0109999	0.00264194	-0.0168372	-0.0829649	0.0534855	-0.0107457		-1.65937	0.0663832	0.0337646	0.0292079	0.0461364	0.0115242	0.063881	0.0877714	0.19595	0.0265186	0.375937			-1.65937	0.536933	0.874327	0.660194	0.163066	-0.206277	0.433537	0.422109	0.522219	0.111198	0.0417926		-1.65937
-1.65839	-0.0949908	-0.0553917	-0.39827	-0.0881471	0.0567264	0.19709	0.0028012	-0.0299727	0.0838696	-0.0957404		-1.65839	0.0410206	0.062585	0.0262749	0.00953094	0.0103325	0.00263356	-0.016402	-0.0828098	0.0535513	-0.0112982		-1.65839	0.0664949	0.0345243	0.0292763	0.0461364	0.0132245	0.0634775	0.0867428	0.194172	0.027493	0.37719			-1.65839	0.53898	0.874571	0.660333	0.16241	-0.204135	0.434653	0.421889	0.522768	0.110236	0.0415951		-1.65839
-1.65741	-0.0954964	-0.0545521	-0.39784	-0.0877988	0.0570023	0.196427	0.00284035	-0.029217	0.0819652	-0.0964656		-1.65741	0.0407036	0.062155	0.0264363	0.00993806	0.00967174	0.00263888	-0.0159647	-0.0826466	0.0536153	-0.0118453		-1.65741	0.0664391	0.0360438	0.0283186	0.0467763	0.0135079	0.0640155	0.0873306	0.192895	0.027493	0.386002			-1.65741	0.541031	0.874831	0.660483	0.161759	-0.201968	0.435782	0.421682	0.523309	0.109297	0.0413851		-1.65741
-1.65642	-0.0959988	-0.053711	-0.397421	-0.0874568	0.057268	0.195753	0.00287543	-0.0284624	0.080068	-0.0971849		-1.65642	0.0403838	0.0617274	0.026585	0.0103562	0.00901742	0.00265739	-0.0155255	-0.0824752	0.0536775	-0.0123867		-1.65642	0.0665508	0.0346088	0.0285238	0.0459444	0.0127522	0.0628723	0.0874775	0.190433	0.0262402	0.387296			-1.65642	0.543086	0.875109	0.660643	0.161114	-0.199777	0.436924	0.42149	0.523843	0.108379	0.0411627		-1.65642
-1.65544	-0.0964979	-0.0528686	-0.397014	-0.0871213	0.0575231	0.19507	0.0029064	-0.0277092	0.0781789	-0.0978981		-1.65544	0.0400618	0.0613021	0.0267211	0.010784	0.0083692	0.0026885	-0.0150843	-0.0822957	0.0537376	-0.0129224		-1.65544	0.0659362	0.0333426	0.0294131	0.0461364	0.0128466	0.0642172	0.088751	0.192758	0.0263794	0.3817			-1.65544	0.545144	0.875404	0.660813	0.160476	-0.197564	0.438078	0.421311	0.52437	0.107483	0.0409275		-1.65544
-1.65446	-0.0969933	-0.0520249	-0.396618	-0.0867924	0.0577673	0.194376	0.00293321	-0.026958	0.0762993	-0.0986048		-1.65446	0.0397389	0.0608795	0.0268448	0.0112218	0.00772731	0.00273188	-0.0146415	-0.0821082	0.0537956	-0.0134521		-1.65446	0.067389	0.0347776	0.0323544	0.048312	0.0109574	0.0656966	0.0843918	0.188244	0.026449	0.366541			-1.65446	0.547204	0.875715	0.660995	0.159843	-0.195328	0.439244	0.421147	0.524889	0.106609	0.0406795		-1.65446
-1.65347	-0.0974851	-0.0511801	-0.396233	-0.0864702	0.0580003	0.193672	0.00295582	-0.0262093	0.0744301	-0.0993046		-1.65347	0.0394149	0.0604595	0.0269558	0.0116692	0.00709185	0.00278737	-0.0141969	-0.0819125	0.0538513	-0.0139759		-1.65347	0.0691212	0.0418682	0.0325596	0.0399934	0.01313	0.0649569	0.0803755	0.188016	0.0263794	0.333173			-1.65347	0.549268	0.876044	0.661186	0.159217	-0.193071	0.440421	0.420997	0.525401	0.105757	0.0404185		-1.65347
-1.65249	-0.097973	-0.0503344	-0.395859	-0.0861548	0.0582217	0.192958	0.00297421	-0.0254635	0.0725726	-0.0999972		-1.65249	0.03909	0.0600423	0.027055	0.0121258	0.00646313	0.002855	-0.0137509	-0.0817086	0.0539047	-0.0144934		-1.65249	0.06968	0.0415305	0.0327648	0.0409532	0.0136023	0.0655621	0.0832163	0.17812	0.026101	0.341735			-1.65249	0.551336	0.87639	0.661388	0.158596	-0.190793	0.44161	0.420861	0.525906	0.104926	0.0401443		-1.65249
-1.65151	-0.098457	-0.0494878	-0.395497	-0.0858465	0.0584314	0.192234	0.00298832	-0.0247209	0.0707277	-0.100682		-1.65151	0.0387654	0.059628	0.0271423	0.012591	0.0058412	0.00293417	-0.0133035	-0.0814967	0.0539556	-0.0150047		-1.65151	0.0704064	0.0423746	0.0326964	0.0403133	0.012091	0.069126	0.0819428	0.179807	0.0275626	0.339855			-1.65151	0.553406	0.876752	0.661601	0.157982	-0.188495	0.442809	0.42074	0.526404	0.104115	0.0398568		-1.65151
-1.65052	-0.0989368	-0.0486405	-0.395146	-0.0855453	0.058629	0.1915	0.00299811	-0.0239822	0.0688966	-0.10136		-1.65052	0.0384427	0.0592167	0.0272177	0.0130643	0.00522851	0.00302507	-0.0128547	-0.0812768	0.0540039	-0.0155097		-1.65052	0.0701829	0.0404332	0.031602	0.0413372	0.0134134	0.069126	0.0821877	0.185462	0.026797	0.339354			-1.65052	0.55548	0.877132	0.661825	0.157373	-0.186177	0.444018	0.420634	0.526895	0.103326	0.0395559		-1.65052
-1.64954	-0.0994124	-0.0477926	-0.394806	-0.0852514	0.0588144	0.190755	0.00300355	-0.0232477	0.0670803	-0.102028		-1.64954	0.0381224	0.0588085	0.027281	0.0135453	0.00462665	0.00312674	-0.0124048	-0.0810487	0.0540495	-0.0160081		-1.64954	0.0691212	0.042037	0.0318756	0.0413372	0.0128466	0.0676466	0.0808163	0.17999	0.028189	0.340064			-1.64954	0.557556	0.877529	0.662059	0.15677	-0.183841	0.445237	0.420543	0.527381	0.102557	0.0392414		-1.64954
-1.64856	-0.0998836	-0.0469442	-0.394478	-0.0849649	0.0589872	0.190001	0.00300461	-0.0225179	0.0652797	-0.102689		-1.64856	0.037806	0.0584035	0.0273323	0.0140353	0.0040367	0.00323828	-0.0119538	-0.0808127	0.0540923	-0.0164999		-1.64856	0.0676125	0.0436408	0.0326964	0.0410172	0.0127522	0.0706725	0.0784653	0.174518	0.0297203	0.344324			-1.64856	0.559636	0.877943	0.662304	0.156173	-0.181488	0.446465	0.420467	0.52786	0.101808	0.0389132		-1.64856
-1.64758	-0.10035	-0.0460955	-0.39416	-0.0846858	0.0591473	0.189236	0.00300123	-0.0217933	0.0634959	-0.10334		-1.64758	0.0374924	0.0580018	0.027369	0.0145342	0.00345807	0.00336044	-0.0115018	-0.0805686	0.0541321	-0.016985		-1.64758	0.0709652	0.0427123	0.0317388	0.0410172	0.0113353	0.0685208	0.0801796	0.176342	0.03153	0.343489			-1.64758	0.561718	0.878374	0.66256	0.155582	-0.179117	0.447702	0.420406	0.528333	0.101079	0.0385711		-1.64758
-1.64659	-0.100812	-0.0452466	-0.393854	-0.0844143	0.0592944	0.188462	0.00299338	-0.0210741	0.0617298	-0.103981		-1.64659	0.0371828	0.0576036	0.0273908	0.0150402	0.00288903	0.00349152	-0.0110488	-0.0803166	0.0541689	-0.0174633		-1.64659	0.0668302	0.052082	0.0318756	0.0415291	0.011902	0.0693277	0.0793959	0.181495	0.0290243	0.341401			-1.64659	0.563803	0.878822	0.662827	0.154997	-0.17673	0.448947	0.42036	0.5288	0.10037	0.038215		-1.64659
-1.64561	-0.10127	-0.0443977	-0.393558	-0.0841505	0.0594284	0.187677	0.00298103	-0.020361	0.0599823	-0.104613		-1.64561	0.0368782	0.0572088	0.0273981	0.0155514	0.00232949	0.00363136	-0.0105951	-0.0800566	0.0542025	-0.0179347		-1.64561	0.0667185	0.0524196	0.0323544	0.0436408	0.0138857	0.068319	0.0801306	0.180902	0.0284674	0.341317			-1.64561	0.565891	0.879287	0.663105	0.154417	-0.174327	0.4502	0.42033	0.529261	0.0996805	0.0378447		-1.64561
-1.64463	-0.101723	-0.0435488	-0.393274	-0.0838944	0.059549	0.186882	0.00296413	-0.0196542	0.0582544	-0.105234		-1.64463	0.0365797	0.0568175	0.0273916	0.0160674	0.00177992	0.00377963	-0.0101407	-0.0797886	0.0542328	-0.0183991		-1.64463	0.066942	0.0521664	0.031602	0.0442807	0.0129411	0.0681173	0.0807673	0.178303	0.0309035	0.346287			-1.64463	0.567982	0.879769	0.663393	0.153843	-0.17191	0.451461	0.420315	0.529718	0.0990097	0.0374603		-1.64463
-1.64364	-0.10217	-0.0427001	-0.393001	-0.0836462	0.0596562	0.186077	0.00294266	-0.0189543	0.0565469	-0.105845		-1.64364	0.036288	0.05643	0.0273715	0.0165877	0.00124184	0.00393556	-0.0096857	-0.0795129	0.0542597	-0.0188563		-1.64364	0.0652656	0.0505626	0.0305759	0.0440247	0.0123743	0.0682518	0.076653	0.174062	0.0277714	0.343614			-1.64364	0.570076	0.880268	0.663692	0.153275	-0.169479	0.452728	0.420316	0.530169	0.0983575	0.0370614		-1.64364
-1.64266	-0.102613	-0.0418517	-0.392738	-0.0834058	0.0597497	0.185263	0.00291657	-0.0182616	0.0548607	-0.106444		-1.64266	0.0360034	0.0560461	0.0273387	0.0171122	0.000717759	0.00409967	-0.00923016	-0.0792292	0.0542831	-0.0193064		-1.64266	0.0647068	0.0509002	0.0316704	0.0437688	0.0122799	0.0677138	0.0681796	0.177436	0.0299291	0.341192			-1.64266	0.572172	0.880784	0.664002	0.152712	-0.167035	0.454002	0.420332	0.530615	0.0977237	0.0366481		-1.64266
-1.64168	-0.103051	-0.0410038	-0.392487	-0.0831735	0.0598295	0.184438	0.00288582	-0.0175766	0.0531965	-0.107032		-1.64168	0.0357256	0.0556661	0.0272943	0.0176413	0.000208381	0.00427225	-0.00877419	-0.0789378	0.0543029	-0.0197492		-1.64168	0.0639804	0.0519131	0.0315336	0.0453045	0.0134134	0.069126	0.0689143	0.180263	0.0302075	0.344366			-1.64168	0.57427	0.881317	0.664322	0.152156	-0.164579	0.455282	0.420365	0.531056	0.0971077	0.0362201		-1.64168
-1.64069	-0.103483	-0.0401564	-0.392246	-0.0829491	0.0598954	0.183603	0.00285039	-0.0168996	0.0515551	-0.107608		-1.64069	0.0354545	0.0552899	0.0272388	0.0181742	-0.000285212	0.00445373	-0.00831788	-0.0786386	0.0543189	-0.0201846		-1.64069	0.0667743	0.0589193	0.0313968	0.0566946	0.01313	0.0678483	0.0681796	0.180902	0.0295115	0.318557			-1.64069	0.576371	0.881867	0.664653	0.151604	-0.162112	0.456568	0.420414	0.531493	0.0965093	0.0357775		-1.64069
-1.63971	-0.103911	-0.0393098	-0.392015	-0.0827329	0.0599473	0.182759	0.00281024	-0.016231	0.0499374	-0.108171		-1.63971	0.0351905	0.0549177	0.0271699	0.0187101	-0.000762833	0.0046438	-0.00786131	-0.0783317	0.0543311	-0.0206126		-1.63971	0.0663832	0.0581596	0.0308495	0.0572706	0.0113353	0.0678483	0.0696979	0.182179	0.0319476	0.316051			-1.63971	0.578475	0.882434	0.664995	0.151059	-0.159633	0.457858	0.420478	0.531926	0.095928	0.03532		-1.63971
-1.63873	-0.104333	-0.038464	-0.391796	-0.0825247	0.0599851	0.181905	0.00276534	-0.0155712	0.048344	-0.108721		-1.63873	0.0349356	0.0545495	0.0270867	0.0192489	-0.00122489	0.00484217	-0.00740456	-0.0780172	0.0543394	-0.021033		-1.63873	0.0656009	0.0618737	0.0303707	0.0570786	0.012091	0.0692604	0.0643102	0.176478	0.0288155	0.316594			-1.63873	0.58058	0.883017	0.665348	0.150519	-0.157145	0.459154	0.420559	0.532354	0.0953636	0.0348476		-1.63873
-1.63774	-0.10475	-0.0376192	-0.391587	-0.0823247	0.0600088	0.181041	0.00271564	-0.0149207	0.0467757	-0.109257		-1.63774	0.0346911	0.0541853	0.0269896	0.0197906	-0.00166952	0.00504824	-0.00694771	-0.077695	0.0543436	-0.0214459		-1.63774	0.0666067	0.0601011	0.0309179	0.0578465	0.0117131	0.0665707	0.0620571	0.173469	0.0301379	0.317179			-1.63774	0.582688	0.883617	0.665711	0.149984	-0.154649	0.460453	0.420656	0.532779	0.0948154	0.0343602		-1.63774
-1.63676	-0.105161	-0.0367754	-0.391388	-0.0821329	0.0600183	0.180167	0.00266113	-0.0142796	0.045233	-0.109779		-1.63676	0.0344574	0.0538254	0.02688	0.0203334	-0.00209566	0.0052611	-0.00649084	-0.0773654	0.0543437	-0.021851		-1.63676	0.0656568	0.0621269	0.0305759	0.0581024	0.0122799	0.0669069	0.0590694	0.176843	0.0301379	0.315091			-1.63676	0.584798	0.884234	0.666084	0.149455	-0.152144	0.461756	0.42077	0.5332	0.0942833	0.0338578		-1.63676
-1.63578	-0.105567	-0.0359329	-0.3912	-0.0819493	0.0600135	0.179284	0.00260176	-0.0136485	0.0437166	-0.110287		-1.63578	0.0342339	0.0534696	0.0267576	0.0208768	-0.00250339	0.00548051	-0.00603403	-0.0770282	0.0543396	-0.0222484		-1.63578	0.0658244	0.0608608	0.0306443	0.0580384	0.0128466	0.0665707	0.0600979	0.178029	0.0306251	0.315258			-1.63578	0.586909	0.884866	0.666468	0.148932	-0.149631	0.463063	0.4209	0.533618	0.0937667	0.0333401		-1.63578
-1.6348	-0.105968	-0.0350918	-0.391022	-0.0817738	0.0599944	0.178391	0.00253752	-0.0130276	0.0422271	-0.110779		-1.6348	0.0340205	0.0531181	0.0266232	0.0214195	-0.0028933	0.00570593	-0.00557735	-0.0766836	0.0543311	-0.022638		-1.6348	0.0753796	0.0674449	0.0317388	0.0595102	0.0112408	0.0677811	0.0581388	0.176342	0.0195583	0.316719			-1.6348	0.589023	0.885516	0.666863	0.148414	-0.147113	0.464372	0.421046	0.534033	0.0932652	0.0328072		-1.6348
-1.63381	-0.106363	-0.0342521	-0.390855	-0.0816066	0.0599611	0.177489	0.00246836	-0.0124173	0.0407652	-0.111256		-1.63381	0.0338176	0.0527709	0.0264762	0.0219607	-0.00326588	0.00593675	-0.00512087	-0.0763316	0.0543182	-0.0230198		-1.63381	0.0768324	0.0671072	0.0314652	0.0573985	0.0122799	0.0668397	0.052751	0.177026	0.0205328	0.307323			-1.63381	0.591138	0.886181	0.667268	0.147901	-0.144588	0.465684	0.42121	0.534445	0.0927785	0.032259		-1.63381
-1.63283	-0.106752	-0.0334141	-0.390697	-0.0814476	0.0599134	0.176577	0.00239426	-0.0118179	0.0393312	-0.111717		-1.63283	0.0336262	0.0524281	0.0263174	0.0224992	-0.00361951	0.00617371	-0.00466466	-0.0759723	0.0543007	-0.0233936		-1.63283	0.0774471	0.0671072	0.0311231	0.0580384	0.0134134	0.0675794	0.052849	0.178394	0.0203935	0.294126			-1.63283	0.593255	0.886863	0.667682	0.147395	-0.142059	0.466997	0.421389	0.534854	0.0923062	0.0316955		-1.63283
-1.63185	-0.107136	-0.0325778	-0.39055	-0.0812968	0.0598515	0.175656	0.0023152	-0.0112297	0.0379258	-0.112162		-1.63185	0.0334478	0.0520898	0.0261476	0.0230358	-0.00395432	0.00641654	-0.0042088	-0.0756058	0.0542787	-0.0237594		-1.63185	0.0772235	0.0672761	0.0299603	0.0579744	0.0115242	0.0662345	0.0521143	0.170778	0.0210896	0.295087			-1.63185	0.595374	0.88756	0.668108	0.146893	-0.139526	0.468313	0.421586	0.535261	0.0918477	0.0311165		-1.63185
-1.63086	-0.107514	-0.0317433	-0.390412	-0.0811541	0.0597754	0.174726	0.00223114	-0.0106531	0.0365494	-0.112589		-1.63086	0.0332816	0.0517559	0.0259668	0.0235715	-0.00427011	0.00666533	-0.00375333	-0.0752321	0.054252	-0.0241171		-1.63086	0.078397	0.0705681	0.0307127	0.0570786	0.0109574	0.066638	0.0513796	0.164212	0.0207416	0.29563			-1.63086	0.597493	0.888274	0.668543	0.146398	-0.13699	0.469629	0.421799	0.535665	0.0914027	0.030522		-1.63086
-1.62988	-0.107887	-0.0309109	-0.390284	-0.0810196	0.0596851	0.173786	0.00214207	-0.0100884	0.0352025	-0.112999		-1.62988	0.0331281	0.0514266	0.0257758	0.0241057	-0.00456802	0.00691954	-0.00329834	-0.0748513	0.0542205	-0.0244668		-1.62988	0.0763295	0.0725096	0.0311915	0.0579744	0.0129411	0.0667724	0.0475592	0.163528	0.0202543	0.297718			-1.62988	0.599614	0.889003	0.668988	0.145907	-0.134452	0.470946	0.422029	0.536068	0.0909708	0.0299121		-1.62988
-1.6289	-0.108254	-0.0300807	-0.390166	-0.0808932	0.0595806	0.172837	0.00204794	-0.00953577	0.0338853	-0.113391		-1.6289	0.0329876	0.0511019	0.0255733	0.0246383	-0.00484633	0.00717953	-0.00284388	-0.0744635	0.0541842	-0.0248083		-1.6289	0.0739267	0.0723407	0.0309179	0.0572705	0.0122799	0.0655621	0.0482939	0.164212	0.0200455	0.297927			-1.6289	0.601736	0.889747	0.669442	0.145423	-0.131912	0.472263	0.422276	0.536469	0.0905516	0.0292866		-1.6289
-1.62791	-0.108616	-0.0292527	-0.390058	-0.0807749	0.0594621	0.171879	0.00194876	-0.00899558	0.0325984	-0.113764		-1.62791	0.0328606	0.0507818	0.02536	0.0251684	-0.00510433	0.00744529	-0.00239001	-0.0740687	0.0541429	-0.0251416		-1.62791	0.0746531	0.0720031	0.0306443	0.0582304	0.0130356	0.0676466	0.0488326	0.163026	0.0201847	0.291997			-1.62791	0.603859	0.890507	0.669907	0.144943	-0.129372	0.473579	0.42254	0.536868	0.0901447	0.0286457		-1.62791
-1.62693	-0.108972	-0.0284271	-0.389959	-0.0806646	0.0593297	0.170912	0.00184448	-0.00846809	0.0313421	-0.114118		-1.62693	0.0327475	0.0504664	0.0251349	0.0256951	-0.00534132	0.00771605	-0.0019368	-0.0736671	0.0540967	-0.0254666		-1.62693	0.06141	0.0720875	0.0301655	0.0568866	0.01313	0.0645534	0.048	0.166446	0.0196975	0.292999			-1.62693	0.605983	0.891283	0.670381	0.14447	-0.126831	0.474895	0.42282	0.537267	0.0897496	0.0279891		-1.62693
-1.62595	-0.109322	-0.0276041	-0.389869	-0.0805622	0.0591833	0.169937	0.0017351	-0.00795353	0.0301167	-0.114453		-1.62595	0.0326488	0.0501558	0.0248982	0.0262183	-0.00555756	0.00799116	-0.00148429	-0.0732586	0.0540454	-0.0257834		-1.62595	0.067389	0.0771522	0.0289343	0.0587423	0.0136023	0.0648224	0.048049	0.164759	0.0204632	0.291955			-1.62595	0.608107	0.892073	0.670865	0.144002	-0.124292	0.47621	0.423118	0.537664	0.0893659	0.0273171		-1.62595
-1.62497	-0.109667	-0.0267837	-0.389789	-0.0804678	0.0590233	0.168952	0.00162059	-0.00745218	0.0289224	-0.114767		-1.62497	0.0325649	0.0498499	0.0246496	0.0267381	-0.00575351	0.00827037	-0.00103255	-0.0728435	0.053989	-0.0260919		-1.62497	0.0677243	0.0785872	0.0306443	0.0584863	0.0125633	0.0654276	0.0473632	0.165306	0.0210896	0.303189			-1.62497	0.610232	0.892878	0.671358	0.14354	-0.121755	0.477524	0.423432	0.53806	0.0889934	0.0266295		-1.62497
-1.62398	-0.110007	-0.0259661	-0.389718	-0.0803811	0.0588497	0.167959	0.00150093	-0.00696425	0.0277595	-0.115061		-1.62398	0.0324973	0.0495488	0.0243894	0.0272538	-0.00593178	0.008554	-0.00058162	-0.0724217	0.0539274	-0.026392		-1.62398	0.0755472	0.0776587	0.0283186	0.0596382	0.0124688	0.0659655	0.0487837	0.165671	0.0208112	0.301769			-1.62398	0.612357	0.893698	0.67186	0.143083	-0.11922	0.478836	0.423764	0.538456	0.0886315	0.0259265		-1.62398
-1.623	-0.110341	-0.0251515	-0.389655	-0.0803022	0.0586626	0.166957	0.00137611	-0.00648999	0.0266282	-0.115334		-1.623	0.0324468	0.0492526	0.024118	0.0277636	-0.00609153	0.00884246	-0.00013156	-0.0719934	0.0538605	-0.0266838		-1.623	0.0752119	0.0763925	0.0303023	0.0472882	0.0126577	0.0654276	0.0464816	0.164485	0.0195583	0.301811			-1.623	0.614482	0.894532	0.672372	0.142632	-0.116689	0.480145	0.424112	0.538852	0.0882799	0.025208		-1.623
-1.62202	-0.110669	-0.02434	-0.389602	-0.0802309	0.0584623	0.165946	0.00124612	-0.00602959	0.0255287	-0.115585		-1.62202	0.0324143	0.0489614	0.0238345	0.0282671	-0.00623257	0.00913581	0.000317583	-0.0715586	0.0537884	-0.0269671		-1.62202	0.0746531	0.0823013	0.0300287	0.0460724	0.0139802	0.066369	0.0488326	0.161384	0.0201151	0.301435			-1.62202	0.616607	0.895381	0.672892	0.142187	-0.114162	0.481452	0.424478	0.539248	0.0879383	0.0244741		-1.62202
-1.62103	-0.110992	-0.0235317	-0.389558	-0.0801672	0.0582489	0.164927	0.00111094	-0.00558327	0.0244612	-0.115814		-1.62103	0.0324004	0.048675	0.02354	0.0287651	-0.00635535	0.00943407	0.000765762	-0.0711175	0.0537109	-0.027242		-1.62103	0.0757707	0.0833987	0.028045	0.0462004	0.01313	0.0652931	0.0484898	0.159925	0.0208112	0.301017			-1.62103	0.618732	0.896243	0.673421	0.141747	-0.111641	0.482755	0.42486	0.539643	0.0876062	0.0237248		-1.62103
-1.62005	-0.11131	-0.0227268	-0.389522	-0.0801109	0.0580225	0.1639	0.000970553	-0.00515122	0.0234257	-0.116021		-1.62005	0.0324047	0.0483937	0.0232351	0.0292571	-0.00645997	0.00973664	0.00121293	-0.07067	0.053628	-0.0275085		-1.62005	0.0752678	0.0828922	0.0298235	0.0467123	0.0123743	0.0673776	0.0483428	0.159879	0.0207416	0.30607			-1.62005	0.620857	0.89712	0.673959	0.141313	-0.109125	0.484056	0.42526	0.54004	0.0872833	0.0229603		-1.62005
-1.61907	-0.111623	-0.0219254	-0.389495	-0.080062	0.0577835	0.162864	0.000824958	-0.00473361	0.0224223	-0.116204		-1.61907	0.0324271	0.0481175	0.0229195	0.0297433	-0.00654707	0.0100432	0.00165905	-0.0702164	0.0535397	-0.0277664		-1.61907	0.0762177	0.0837363	0.0285922	0.0474162	0.011902	0.0667724	0.0433469	0.160472	0.0208808	0.30536			-1.61907	0.622981	0.89801	0.674505	0.140886	-0.106616	0.485352	0.425676	0.540436	0.0869692	0.0221806		-1.61907
-1.61808	-0.11193	-0.0211276	-0.389476	-0.0800203	0.057532	0.16182	0.000674145	-0.00433061	0.0214511	-0.116364		-1.61808	0.0324678	0.0478463	0.0225932	0.0302233	-0.006616	0.0103541	0.00210407	-0.0697567	0.0534459	-0.0280159		-1.61808	0.0770559	0.086944	0.0298235	0.048248	0.0132245	0.0665035	0.0420735	0.159195	0.0203935	0.305235			-1.61808	0.625104	0.898913	0.67506	0.140464	-0.104115	0.486644	0.426109	0.540834	0.0866636	0.0213859		-1.61808
-1.6171	-0.112232	-0.0203336	-0.389465	-0.0799857	0.0572683	0.160769	0.000518106	-0.00394238	0.0205122	-0.116501		-1.6171	0.032527	0.0475802	0.0222562	0.0306947	-0.00666611	0.0106695	0.00254796	-0.0692911	0.0533467	-0.028257		-1.6171	0.0766089	0.0875348	0.0297551	0.0459444	0.0122799	0.0669742	0.043053	0.158055	0.0203935	0.303982			-1.6171	0.627226	0.89983	0.675623	0.140048	-0.101622	0.487932	0.426559	0.541232	0.0863663	0.0205762		-1.6171
-1.61612	-0.112529	-0.0195436	-0.389463	-0.0799581	0.0569926	0.159709	0.000356837	-0.00356907	0.0196054	-0.116613		-1.61612	0.0326053	0.0473193	0.0219087	0.031156	-0.00669745	0.0109885	0.00299068	-0.0688195	0.0532419	-0.0284895		-1.61612	0.0847671	0.085931	0.0290711	0.0469043	0.0116187	0.0632086	0.0422204	0.157326	0.0198367	0.307073			-1.61612	0.629346	0.90076	0.676194	0.139638	-0.0991376	0.489215	0.427026	0.541632	0.0860768	0.0197516		-1.61612
-1.61513	-0.112821	-0.0187576	-0.389468	-0.0799373	0.0567051	0.158642	0.000190335	-0.00321079	0.0187308	-0.1167		-1.61513	0.0327036	0.0470637	0.0215508	0.0316075	-0.00671019	0.0113108	0.00343219	-0.0683422	0.0531316	-0.0287135		-1.61513	0.0831466	0.0898984	0.0303023	0.036218	0.0135079	0.0634775	0.043151	0.155867	0.0242913	0.293959			-1.61513	0.631466	0.901702	0.676773	0.139234	-0.0966634	0.490492	0.42751	0.542034	0.0857948	0.0189124		-1.61513
-1.61415	-0.113108	-0.0179758	-0.389482	-0.0799232	0.0564062	0.157566	1.85981e-05	-0.00286768	0.0178883	-0.116761		-1.61415	0.0328207	0.0468133	0.0211825	0.0320498	-0.00670566	0.0116351	0.00387246	-0.0678592	0.0530157	-0.0289289		-1.61415	0.0842083	0.0899828	0.0294131	0.036154	0.0126577	0.0618637	0.0434449	0.15687	0.0238737	0.286776			-1.61415	0.633583	0.902656	0.67736	0.138837	-0.0941999	0.491764	0.428011	0.542437	0.0855202	0.0180587		-1.61415
-1.61317	-0.11339	-0.0171985	-0.389503	-0.0799157	0.0560961	0.156484	-0.000158372	-0.00253984	0.0170778	-0.116798		-1.61317	0.0329565	0.0465682	0.0208044	0.0324825	-0.00668382	0.0119622	0.00431146	-0.0673706	0.0528943	-0.0291359		-1.61317	0.0828114	0.0915866	0.0329016	0.03609	0.0145469	0.0627379	0.0429061	0.156733	0.0243609	0.283185			-1.61317	0.635699	0.903623	0.677954	0.138445	-0.0917477	0.49303	0.428528	0.542842	0.0852525	0.0171906		-1.61317
-1.61219	-0.113668	-0.0164257	-0.389532	-0.0799145	0.0557752	0.155394	-0.000340573	-0.00222737	0.0162991	-0.116808		-1.61219	0.0331115	0.0463284	0.0204165	0.032905	-0.00664307	0.0122916	0.00474916	-0.0668766	0.0527672	-0.0293344		-1.61219	0.0840407	0.0898984	0.0323544	0.0489519	0.0128466	0.0618637	0.0424653	0.157463	0.0237345	0.283436			-1.61219	0.637813	0.904601	0.678556	0.13806	-0.0893077	0.49429	0.429062	0.543249	0.0849916	0.0163084		-1.61219
-1.6112	-0.11394	-0.0156575	-0.389569	-0.0799196	0.0554437	0.154296	-0.000528	-0.00193034	0.0155522	-0.116791		-1.6112	0.0332861	0.046094	0.0200201	0.0333173	-0.00658288	0.0126232	0.00518552	-0.0663772	0.0526346	-0.0295244		-1.6112	0.0825878	0.0922619	0.031944	0.0497198	0.0132245	0.063343	0.0421224	0.153678	0.0254049	0.280136			-1.6112	0.639925	0.905591	0.679165	0.137682	-0.0868806	0.495544	0.429612	0.543658	0.0847371	0.0154122		-1.6112
-1.61022	-0.114208	-0.0148942	-0.389612	-0.0799308	0.0551019	0.153192	-0.000720646	-0.00164884	0.0148367	-0.116748		-1.61022	0.0334799	0.045865	0.0196162	0.033719	-0.00650435	0.0129565	0.00562053	-0.0658727	0.0524964	-0.029706		-1.61022	0.0928694	0.0932748	0.0312599	0.04876	0.01313	0.0639482	0.0437877	0.153541	0.0233865	0.286192			-1.61022	0.642033	0.906592	0.67978	0.13731	-0.084467	0.49679	0.430179	0.54407	0.0844889	0.0145023		-1.61022
-1.60924	-0.114472	-0.0141359	-0.389664	-0.0799478	0.0547502	0.15208	-0.000918503	-0.0013829	0.0141526	-0.116677		-1.60924	0.0336933	0.0456415	0.0192054	0.0341094	-0.00640745	0.0132924	0.00605416	-0.065363	0.0523526	-0.0298791		-1.60924	0.0885668	0.0908269	0.0326964	0.0495918	0.0124688	0.0628051	0.0435918	0.146153	0.0293723	0.285398			-1.60924	0.64414	0.907604	0.680403	0.136944	-0.0820678	0.49803	0.430762	0.544484	0.0842468	0.0135789		-1.60924
-1.60825	-0.114731	-0.0133828	-0.389722	-0.0799706	0.054389	0.150961	-0.00112156	-0.00113259	0.0134995	-0.116579		-1.60825	0.0339251	0.0454235	0.0187889	0.0344878	-0.00629363	0.0136318	0.00648639	-0.0648483	0.0522032	-0.0300437		-1.60825	0.0886227	0.0929372	0.0299603	0.0479921	0.0132245	0.0615947	0.0439837	0.155912	0.0306947	0.287904			-1.60825	0.646243	0.908627	0.681033	0.136585	-0.0796837	0.499262	0.431362	0.544901	0.0840104	0.0126422		-1.60825
-1.60727	-0.114985	-0.012635	-0.389787	-0.079999	0.0540185	0.149836	-0.00132981	-0.000897932	0.0128771	-0.116453		-1.60727	0.0341746	0.045211	0.0183656	0.0348533	-0.00616518	0.013975	0.00691719	-0.0643288	0.0520483	-0.0301999		-1.60727	0.0883992	0.0944566	0.0307127	0.0490799	0.0136968	0.0618637	0.0439837	0.153769	0.0299987	0.285607			-1.60727	0.648343	0.90966	0.681668	0.136234	-0.0773153	0.500487	0.431978	0.545322	0.0837797	0.0116926		-1.60727
-1.60629	-0.115236	-0.0118927	-0.389859	-0.0800327	0.0536392	0.148704	-0.00154322	-0.000678948	0.0122853	-0.116299		-1.60629	0.0344415	0.0450042	0.0179364	0.0352055	-0.00602256	0.0143213	0.00734654	-0.0638045	0.0518878	-0.0303478		-1.60629	0.0890697	0.0946254	0.0316704	0.0488879	0.0118076	0.0613257	0.043249	0.150212	0.0309731	0.289616			-1.60629	0.650439	0.910704	0.682311	0.135888	-0.0749633	0.501704	0.43261	0.545745	0.0835545	0.0107304		-1.60629
-1.6053	-0.115482	-0.0111561	-0.389938	-0.0800715	0.0532514	0.147565	-0.0017618	-0.000475645	0.0117236	-0.116116		-1.6053	0.0347251	0.0448029	0.017503	0.0355438	-0.00586518	0.0146691	0.00777444	-0.0632756	0.0517217	-0.0304873		-1.6053	0.0889021	0.094541	0.0320124	0.0655252	0.0116187	0.0621999	0.0436408	0.149528	0.0303467	0.296841			-1.6053	0.652532	0.911757	0.682959	0.13555	-0.0726284	0.502912	0.433258	0.546172	0.0833347	0.00975579		-1.6053
-1.60432	-0.115724	-0.0104253	-0.390023	-0.0801154	0.0528556	0.14642	-0.00198551	-0.000288019	0.0111917	-0.115904		-1.60432	0.0350253	0.0446073	0.0170659	0.0358689	-0.0056931	0.0150175	0.00820086	-0.0627423	0.0515502	-0.0306185		-1.60432	0.0921989	0.0976642	0.0308495	0.0637975	0.0134134	0.0625361	0.0436898	0.14474	0.0311819	0.278508			-1.60432	0.65462	0.912819	0.683613	0.13522	-0.0703114	0.504113	0.433922	0.546603	0.08312	0.00876915		-1.60432
-1.60334	-0.115963	-0.00970052	-0.390115	-0.0801641	0.052452	0.145269	-0.00221434	-0.000116052	0.0106892	-0.115662		-1.60334	0.0353422	0.0444175	0.0166256	0.0361802	-0.00550634	0.0153657	0.0086258	-0.0622046	0.0513732	-0.0307415		-1.60334	0.0951045	0.0985083	0.0385106	0.0633495	0.0133189	0.061124	0.0432979	0.144375	0.0290243	0.285607			-1.60334	0.656705	0.91389	0.684273	0.134896	-0.0680128	0.505304	0.434602	0.547037	0.0829104	0.00777081		-1.60334
-1.60236	-0.116198	-0.00898191	-0.390213	-0.0802173	0.0520412	0.144112	-0.00244826	4.02851e-05	0.0102157	-0.115392		-1.60236	0.0356757	0.0442333	0.0161818	0.0364768	-0.0053057	0.0157136	0.00904923	-0.0616627	0.0511907	-0.0308562		-1.60236	0.0952163	0.097833	0.0357061	0.0626457	0.0126577	0.0575601	0.0389388	0.144329	0.0309035	0.288238			-1.60236	0.658785	0.914971	0.684939	0.134579	-0.0657333	0.506487	0.435297	0.547475	0.0827057	0.00676114		-1.60236
-1.60137	-0.116429	-0.00826964	-0.390317	-0.0802749	0.0516235	0.142949	-0.00268724	0.000181036	0.00977071	-0.115091		-1.60137	0.0360256	0.044055	0.015736	0.0367581	-0.00509191	0.0160606	0.00947116	-0.0611168	0.0510028	-0.0309628		-1.60137	0.0966691	0.100281	0.0371426	0.0639255	0.0132245	0.0572912	0.0374204	0.145196	0.0307643	0.289449			-1.60137	0.66086	0.916059	0.68561	0.134271	-0.0634736	0.507661	0.436008	0.547917	0.0825059	0.00574051		-1.60137
-1.60039	-0.116656	-0.00756392	-0.390427	-0.0803368	0.0511993	0.14178	-0.00293127	0.000306255	0.00935385	-0.114761		-1.60039	0.036392	0.0438825	0.0152871	0.0370244	-0.00486585	0.0164077	0.00989156	-0.0605669	0.0508095	-0.0310612		-1.60039	0.0966691	0.10045	0.0363901	0.0690446	0.0109574	0.0512393	0.038302	0.145059	0.0294419	0.28519			-1.60039	0.66293	0.917156	0.686286	0.133969	-0.0612342	0.508826	0.436735	0.548363	0.082311	0.00470931		-1.60039
-1.59941	-0.11688	-0.0068649	-0.390543	-0.0804025	0.0507691	0.140605	-0.00318031	0.000416011	0.0089646	-0.1144		-1.59941	0.0367729	0.0437159	0.0148363	0.0372747	-0.00462678	0.0167552	0.0103104	-0.0600132	0.0506108	-0.0311516		-1.59941	0.0970044	0.100787	0.0378266	0.0694925	0.011902	0.051979	0.0375673	0.146518	0.0298595	0.291328			-1.59941	0.664995	0.918261	0.686967	0.133676	-0.0590158	0.509981	0.437477	0.548814	0.0821208	0.00366795		-1.59941
-1.59842	-0.117101	-0.00617278	-0.390665	-0.0804721	0.0503334	0.139425	-0.00343433	0.000510382	0.00860245	-0.114009		-1.59842	0.0371686	0.0435551	0.0143845	0.0375089	-0.00437462	0.0171035	0.0107278	-0.0594558	0.0504069	-0.031234		-1.59842	0.0942105	0.104164	0.0360481	0.0692366	0.0137912	0.0528531	0.045453	0.14442	0.0295115	0.298595			-1.59842	0.667054	0.919372	0.687653	0.13339	-0.056819	0.511127	0.438233	0.549269	0.0819353	0.00261686		-1.59842
-1.59744	-0.117318	-0.00548775	-0.390792	-0.0805452	0.0498925	0.138239	-0.00369329	0.000589462	0.00826686	-0.113587		-1.59744	0.0375786	0.0434003	0.0139328	0.0377259	-0.00410957	0.0174525	0.0111436	-0.058895	0.0501976	-0.0313084		-1.59744	0.0937635	0.104502	0.0378266	0.0682767	0.0121854	0.0513738	0.0460408	0.147111	0.0284674	0.297885			-1.59744	0.669108	0.920491	0.688344	0.133112	-0.0546444	0.512262	0.439005	0.549729	0.0817546	0.00155648		-1.59744
-1.59646	-0.117533	-0.00480998	-0.390925	-0.0806216	0.0494469	0.137049	-0.00395716	0.000653355	0.00795726	-0.113135		-1.59646	0.0380027	0.0432515	0.0134813	0.0379257	-0.00383223	0.0178013	0.0115578	-0.0583307	0.0499832	-0.031375		-1.59646	0.101307	0.102138	0.0384422	0.0685327	0.0125633	0.0531893	0.0449633	0.147157	0.028537	0.301894			-1.59646	0.671155	0.921617	0.689039	0.132843	-0.0524925	0.513388	0.439792	0.550193	0.0815785	0.000487279		-1.59646
-1.59547	-0.117744	-0.00413967	-0.391063	-0.0807011	0.0489972	0.135853	-0.00422591	0.000702178	0.00767307	-0.112651		-1.59547	0.03844	0.0431088	0.0130313	0.0381082	-0.00354491	0.0181476	0.0119706	-0.0577633	0.0497636	-0.0314339		-1.59547	0.100078	0.104248	0.0364585	0.0646933	0.0103907	0.0517772	0.0450122	0.139678	0.0361933	0.30724			-1.59547	0.673197	0.922749	0.689738	0.132581	-0.0503639	0.514504	0.440594	0.550662	0.0814072	-0.000590266		-1.59547
-1.59449	-0.117953	-0.00347701	-0.391207	-0.0807835	0.0485437	0.134653	-0.00449948	0.000736059	0.00741367	-0.112137		-1.59449	0.0388898	0.042972	0.0125834	0.0382718	-0.00324845	0.0184899	0.0123817	-0.0571928	0.0495389	-0.031485		-1.59449	0.100469	0.105092	0.0388526	0.0657172	0.0137912	0.0515082	0.0447184	0.14246	0.0439192	0.313546			-1.59449	0.675231	0.923887	0.690442	0.132328	-0.0482592	0.51561	0.44141	0.551136	0.0812406	-0.00167566		-1.59449
-1.59351	-0.118159	-0.00282219	-0.391355	-0.0808686	0.0480869	0.133448	-0.00477785	0.00075514	0.00717844	-0.111591		-1.59351	0.0393519	0.0428414	0.0121378	0.0384167	-0.00294351	0.0188281	0.0127914	-0.0566194	0.0493091	-0.0315285		-1.59351	0.0997983	0.106696	0.0378266	0.0654612	0.0124688	0.051441	0.0447673	0.142733	0.0439888	0.317764			-1.59351	0.677259	0.92503	0.691149	0.132084	-0.0461789	0.516705	0.44224	0.551616	0.0810788	-0.00276839		-1.59351
-1.59252	-0.118362	-0.00217541	-0.391508	-0.0809561	0.0476273	0.132238	-0.00506096	0.000759572	0.00696673	-0.111015		-1.59252	0.0398249	0.0427169	0.011696	0.0385414	-0.00263075	0.0191619	0.0131994	-0.0560431	0.0490743	-0.0315644		-1.59252	0.100022	0.105599	0.0398787	0.066805	0.0124688	0.0523152	0.0355102	0.142824	0.043432	0.324278			-1.59252	0.67928	0.926179	0.69186	0.131848	-0.0441236	0.51779	0.443084	0.5521	0.0809218	-0.00386791		-1.59252
-1.59154	-0.118563	-0.00153686	-0.391666	-0.0810458	0.0471655	0.131025	-0.00534878	0.000749521	0.00677784	-0.110406		-1.59154	0.0403077	0.0425985	0.0112582	0.0386462	-0.00231087	0.0194926	0.013606	-0.0554643	0.0488346	-0.0315929		-1.59154	0.100469	0.107625	0.0381002	0.0661651	0.0141691	0.0519789	0.0344326	0.141137	0.0442672	0.321146			-1.59154	0.681293	0.927332	0.692575	0.131621	-0.0420936	0.518865	0.443943	0.55259	0.0807697	-0.0049737		-1.59154
-1.59056	-0.118762	-0.000906745	-0.391829	-0.0811375	0.0467019	0.129807	-0.00564124	0.000725162	0.00661109	-0.109767		-1.59056	0.0407993	0.0424864	0.0108248	0.0387308	-0.00198462	0.0198198	0.014011	-0.054883	0.0485901	-0.0316141		-1.59056	0.0999659	0.106274	0.037895	0.0663571	0.012091	0.0526514	0.0364408	0.141639	0.0441976	0.333382			-1.59056	0.683299	0.92849	0.693293	0.131402	-0.0400896	0.519928	0.444815	0.553084	0.0806227	-0.00608517		-1.59056
-1.58958	-0.118958	-0.000285256	-0.391995	-0.0812309	0.0462369	0.128585	-0.00593831	0.000686681	0.00646576	-0.109096		-1.58958	0.0412985	0.0423804	0.0103952	0.0387958	-0.00165342	0.0201432	0.0144144	-0.0542994	0.0483407	-0.031628		-1.58958	0.103151	0.106443	0.0374846	0.0657172	0.0126577	0.05171	0.0355102	0.141684	0.04378	0.33238			-1.58958	0.685296	0.929652	0.694014	0.131193	-0.0381121	0.520981	0.445701	0.553585	0.0804807	-0.00720175		-1.58958
[truncated: 3,651 more rows]
[truncated: 21 more columns]

## Sheet: Fig3i
Figure 3i
	Calb-Gcamp8s Loco. Onset													Calb-UV Loco. Onset													Calb-Velocity Loco. Onset														Calb-Gcamp8s Loco. Offset
[truncated: 4,070 more rows]
[truncated: 26 more columns]

## Sheet: Fig3j,k,l,m
Figure 3j					Figure 3k					Figure 3l					Figure 3m
[truncated: 14 more rows]

## Sheet: Fig4c
Figure 4c
[truncated: 38 more rows]

## Sheet: Fig 4d,e,f
Figure 4d
[truncated: 35 more rows]

[truncated: 39 more sheets: Fig4g,h, Fig4k, Fig4i,m,n, Fig4o,p, Fig5a, Fig5b, Fig5c, Fig5d, Fig5e, Fig5f, Fig6d, Fig6e, Fig6f, Fig6g,h, Fig6i, Fig7d, Fig7e,f,g, Fig8d,e,f,g, Fig9c, Fig9d,e …]
